# Supplementary material for: NDR kinase tricornered genetically interacts with Ccm3 and metabolic enzymes in Drosophila melanogaster tracheal development
Source: G3 (Bethesda). 2023 Jan 19;13(3):jkad013. doi: 10.1093/g3journal/jkad013 (PMC9997570; doi:10.1093/g3journal/jkad013)
Supplement: jkad013_Supplementary_Data [file jkad013_supplementary_data.zip › Supplemental_Table_S1_G3-2022-403984.xlsx]

## Sheet: TrcGFP 
Bait	Prey	PreyGene	IP	Spec	SpecSum	NumRep	Prob	iProb	ctrlCounts	AvgP	MaxP	FDR
GFPTrc	FBgn0003744	trc	TrcGFP1|TrcGFP2	2432|1331	3763	2	1	1.00|1.00	0|0	1	1	0
GFPTrc	FBgn0001233	Hsp83	TrcGFP1|TrcGFP2	216|178	394	2	1	1.00|1.00	0|3	1	1	0
GFPTrc	FBgn0004047	Yp3	TrcGFP1|TrcGFP2	173|71	244	2	1	1.00|1.00	6|12	1	1	0
GFPTrc	FBgn0267385	PyK	TrcGFP1|TrcGFP2	116|73	189	2	1	1.00|1.00	5|32	1	1	0
GFPTrc	FBgn0000559	eEF2	TrcGFP1|TrcGFP2	80|61	141	2	1	1.00|1.00	0|9	1	1	0
GFPTrc	FBgn0001942	eIF4A	TrcGFP1|TrcGFP2	93|44	137	2	1	1.00|1.00	3|11	1	1	0
GFPTrc	FBgn0016081	fry	TrcGFP1|TrcGFP2	48|65	113	2	1	1.00|1.00	0|0	1	1	0
GFPTrc	FBgn0259481	Mob2	TrcGFP1|TrcGFP2	30|34	64	2	1	1.00|1.00	0|0	1	1	0
GFPTrc	FBgn0011703	RnrL	TrcGFP1|TrcGFP2	35|25	60	2	1	1.00|1.00	0|1	1	1	0
GFPTrc	FBgn0087002	apolpp	TrcGFP1|TrcGFP2	35|23	58	2	1	1.00|1.00	0|2	1	1	0
GFPTrc	FBgn0027835	Dp1	TrcGFP1|TrcGFP2	30|28	58	2	1	1.00|1.00	8|0	1	1	0
GFPTrc	FBgn0011573	Cdc37	TrcGFP1|TrcGFP2	29|27	56	2	1	1.00|1.00	1|0	1	1	0
GFPTrc	FBgn0035402	Usp5	TrcGFP1|TrcGFP2	30|21	51	2	1	1.00|1.00	0|2	1	1	0
GFPTrc	FBgn0261014	TER94	TrcGFP1|TrcGFP2	26|23	49	2	1	1.00|1.00	0|0	1	1	0
GFPTrc	FBgn0020238	14-3-3epsilon	TrcGFP1|TrcGFP2	25|21	46	2	1	1.00|1.00	6|2	1	1	0
GFPTrc	FBgn0263231	bel	TrcGFP1|TrcGFP2	26|19	45	2	1	1.00|1.00	0|0	1	1	0
GFPTrc	FBgn0034258	eIF3c	TrcGFP1|TrcGFP2	19|23	42	2	1	1.00|1.00	0|0	1	1	0
GFPTrc	FBgn0028646	aralar1	TrcGFP1|TrcGFP2	16|19	35	2	1	1.00|1.00	4|0	1	1	0
GFPTrc	FBgn0010909	msn	TrcGFP1|TrcGFP2	12|17	29	2	1	1.00|1.00	1|0	1	1	0
GFPTrc	FBgn0038965	mats	TrcGFP1|TrcGFP2	17|12	29	2	1	1.00|1.00	0|0	1	1	0
GFPTrc	FBgn0001248	Idh	TrcGFP1|TrcGFP2	16|12	28	2	1	1.00|1.00	1|0	1	1	0
GFPTrc	FBgn0014189	Hel25E	TrcGFP1|TrcGFP2	15|12	27	2	1	1.00|1.00	0|0	1	1	0
GFPTrc	FBgn0020633	Mcm7	TrcGFP1|TrcGFP2	11|15	26	2	1	1.00|1.00	1|0	1	1	0
GFPTrc	FBgn0014455	Ahcy	TrcGFP1|TrcGFP2	11|7	18	2	1	1.00|1.00	0|0	1	1	0
GFPTrc	FBgn0032393	Nfs1	TrcGFP1|TrcGFP2	8|10	18	2	1	1.00|1.00	0|0	1	1	0
GFPTrc	FBgn0020370	TppII	TrcGFP1|TrcGFP2	32|41	73	2	1	1.00|1.00	0|12	0.9995	1	0.0001
GFPTrc	FBgn0010621	Cct5	TrcGFP1|TrcGFP2	32|36	68	2	1	1.00|1.00	11|2	0.9995	1	0.0001
GFPTrc	FBgn0020236	ATPCL	TrcGFP1|TrcGFP2	18|20	38	2	1	1.00|1.00	5|0	0.9995	1	0.0001
GFPTrc	FBgn0266064	GlyS	TrcGFP1|TrcGFP2	13|13	26	2	1	1.00|1.00	2|0	0.9995	1	0.0001
GFPTrc	FBgn0005391	Yp2	TrcGFP1|TrcGFP2	62|36	98	2	1	1.00|1.00	3|13	0.999	1	0.0002
GFPTrc	FBgn0016983	smid	TrcGFP1|TrcGFP2	10|11	21	2	1	1.00|1.00	2|0	0.999	0.999	0.0001
GFPTrc	FBgn0035811	CG12262	TrcGFP1|TrcGFP2	8|9	17	2	1	1.00|1.00	0|0	0.999	1	0.0002
GFPTrc	FBgn0032409	Ced-12	TrcGFP1|TrcGFP2	7|8	15	2	1	1.00|1.00	0|0	0.999	0.999	0.0001
GFPTrc	FBgn0029903	pod1	TrcGFP1|TrcGFP2	8|6	14	2	1	1.00|1.00	0|0	0.999	1	0.0002
GFPTrc	FBgn0037632	CCT7	TrcGFP1|TrcGFP2	31|35	66	2	1	1.00|1.00	11|4	0.9985	1	0.0004
GFPTrc	FBgn0039697	CG7834	TrcGFP1|TrcGFP2	14|17	31	2	1	1.00|1.00	3|1	0.9985	1	0.0004
GFPTrc	FBgn0014163	fax	TrcGFP1|TrcGFP2	12|5	17	2	1	1.00|1.00	0|0	0.9985	1	0.0004
GFPTrc	FBgn0262743	Fs(2)Ket	TrcGFP1|TrcGFP2	7|8	15	2	1	1.00|1.00	0|0	0.9985	0.999	0.0003
GFPTrc	FBgn0040064	yip2	TrcGFP1|TrcGFP2	7|7	14	2	1	1.00|1.00	0|0	0.9985	0.999	0.0003
GFPTrc	FBgn0033879	Echs1	TrcGFP1|TrcGFP2	25|18	43	2	1	1.00|1.00	2|3	0.998	1	0.0005
GFPTrc	FBgn0016917	Stat92E	TrcGFP1|TrcGFP2	9|5	14	2	1	1.00|1.00	0|0	0.998	0.999	0.0005
GFPTrc	FBgn0001218	Hsc70-3	TrcGFP1|TrcGFP2	43|30	73	2	1	1.00|1.00	2|10	0.9975	1	0.0006
GFPTrc	FBgn0027329	CCT6	TrcGFP1|TrcGFP2	33|40	73	2	1	1.00|1.00	10|4	0.9975	0.999	0.0006
GFPTrc	FBgn0039737	CG7920	TrcGFP1|TrcGFP2	11|7	18	2	1	1.00|1.00	0|0	0.9975	0.999	0.0006
GFPTrc	FBgn0029174	FKBP59	TrcGFP1|TrcGFP2	52|36	88	2	1	1.00|0.99	12|6	0.997	1	0.0008
GFPTrc	FBgn0022213	Cse1	TrcGFP1|TrcGFP2	13|9	22	2	1	1.00|0.99	2|0	0.997	1	0.0008
GFPTrc	FBgn0000052	Pfas	TrcGFP1|TrcGFP2	9|8	17	2	1	1.00|1.00	1|0	0.997	0.999	0.0007
GFPTrc	FBgn0038476	kuk	TrcGFP1|TrcGFP2	5|10	15	2	1	1.00|1.00	0|0	0.997	0.999	0.0007
GFPTrc	FBgn0034087	clu	TrcGFP1|TrcGFP2	8|7	15	2	1	1.00|1.00	0|0	0.9965	0.998	0.0009
GFPTrc	FBgn0024352	Stip1	TrcGFP1|TrcGFP2	8|5	13	2	1	1.00|0.99	0|0	0.9965	1	0.0009
GFPTrc	FBgn0037624	CG8223	TrcGFP1|TrcGFP2	16|17	33	2	1	0.99|1.00	1|4	0.996	0.998	0.001
GFPTrc	FBgn0028833	Dak1	TrcGFP1|TrcGFP2	6|6	12	2	1	1.00|1.00	0|0	0.996	0.997	0.001
GFPTrc	FBgn0037182	ArfGAP3	TrcGFP1|TrcGFP2	5|7	12	2	1	0.99|1.00	0|0	0.9955	0.998	0.0011
GFPTrc	FBgn0027568	Cand1	TrcGFP1|TrcGFP2	13|14	27	2	1	1.00|1.00	3|0	0.995	0.995	0.0012
GFPTrc	FBgn0010747	Srp54k	TrcGFP1|TrcGFP2	7|5	12	2	1	1.00|0.99	0|0	0.995	0.998	0.0012
GFPTrc	FBgn0020497	emb	TrcGFP1|TrcGFP2	10|9	19	2	0.99	1.00|0.99	2|0	0.994	0.998	0.0013
GFPTrc	FBgn0260439	Pp2A-29B	TrcGFP1|TrcGFP2	14|22	36	2	0.99	0.99|1.00	1|4	0.9935	1	0.0015
GFPTrc	FBgn0037468	CG1943	TrcGFP1|TrcGFP2	9|4	13	2	0.99	1.00|0.99	0|0	0.9935	0.998	0.0015
GFPTrc	FBgn0023143	Uba1	TrcGFP1|TrcGFP2	50|33	83	2	0.99	1.00|0.99	0|15	0.993	1	0.0017
GFPTrc	FBgn0039109	CG10365	TrcGFP1|TrcGFP2	4|9	13	2	0.99	0.99|1.00	0|0	0.993	0.997	0.0017
GFPTrc	FBgn0010348	Arf79F	TrcGFP1|TrcGFP2	6|4	10	2	0.99	1.00|0.99	0|0	0.9925	0.996	0.0018
GFPTrc	FBgn0028690	Rpn5	TrcGFP1|TrcGFP2	20|17	37	2	0.99	1.00|0.99	5|1	0.992	0.996	0.002
GFPTrc	FBgn0020443	eRF3	TrcGFP1|TrcGFP2	5|6	11	2	0.99	0.99|1.00	0|0	0.992	0.996	0.002
GFPTrc	FBgn0037874	Tctp	TrcGFP1|TrcGFP2	12|12	24	2	0.99	0.99|0.99	2|1	0.991	0.992	0.0021
GFPTrc	FBgn0015019	CCT3	TrcGFP1|TrcGFP2	39|34	73	2	0.99	1.00|0.98	9|8	0.9905	1	0.0027
GFPTrc	FBgn0003517	sta	TrcGFP1|TrcGFP2	31|17	48	2	0.99	1.00|0.98	4|3	0.9905	1	0.0027
GFPTrc	FBgn0063485	Lasp	TrcGFP1|TrcGFP2	13|5	18	2	0.99	1.00|0.98	0|0	0.9905	0.999	0.0024
GFPTrc	FBgn0030753	rngo	TrcGFP1|TrcGFP2	9|8	17	2	0.99	1.00|0.99	1|1	0.9905	0.995	0.0024
GFPTrc	FBgn0027055	CSN3	TrcGFP1|TrcGFP2	6|5	11	2	0.99	0.99|0.99	0|0	0.9905	0.994	0.0027
GFPTrc	FBgn0030719	eIF5	TrcGFP1|TrcGFP2	4|7	11	2	0.99	0.99|1.00	0|0	0.9905	0.995	0.0024
GFPTrc	FBgn0028479	Mtpalpha	TrcGFP1|TrcGFP2	11|14	25	2	0.99	0.98|1.00	0|4	0.99	0.998	0.0028
GFPTrc	FBgn0004045	Yp1	TrcGFP1|TrcGFP2	39|37	76	2	0.99	0.99|0.98	7|12	0.9875	0.992	0.003
GFPTrc	FBgn0040273	Spt5	TrcGFP1|TrcGFP2	6|8	14	2	0.99	0.98|0.99	1|0	0.9865	0.992	0.0031
GFPTrc	FBgn0036030	CG6767	TrcGFP1|TrcGFP2	11|4	15	2	0.99	1.00|0.97	0|0	0.9855	0.997	0.0032
GFPTrc	FBgn0033663	ERp60	TrcGFP1|TrcGFP2	9|5	14	2	0.98	1.00|0.97	1|0	0.9825	0.997	0.0034
GFPTrc	FBgn0259978	vlc	TrcGFP1|TrcGFP2	10|9	19	2	0.98	0.99|0.98	2|1	0.9815	0.988	0.0036
GFPTrc	FBgn0025815	Mcm6	TrcGFP1|TrcGFP2	11|9	20	2	0.98	0.99|0.97	3|0	0.981	0.992	0.004
GFPTrc	FBgn0004907	14-3-3zeta	TrcGFP1|TrcGFP2	8|7	15	2	0.98	0.99|0.98	2|0	0.981	0.985	0.004
GFPTrc	FBgn0036580	PDCD-5	TrcGFP1|TrcGFP2	6|3	9	2	0.98	0.99|0.97	0|0	0.9805	0.988	0.0044
GFPTrc	FBgn0034345	CG5174	TrcGFP1|TrcGFP2	5|3	8	2	0.98	0.99|0.97	0|0	0.9805	0.989	0.0044
GFPTrc	FBgn0032509	CG6523	TrcGFP1|TrcGFP2	8|3	11	2	0.98	0.99|0.97	0|0	0.979	0.993	0.0046
GFPTrc	FBgn0262125	Sec23	TrcGFP1|TrcGFP2	7|4	11	2	0.98	0.99|0.97	0|0	0.9785	0.991	0.0048
GFPTrc	FBgn0024558	Dph5	TrcGFP1|TrcGFP2	6|3	9	2	0.98	0.99|0.97	0|0	0.978	0.99	0.005
GFPTrc	FBgn0030944	CG6617	TrcGFP1|TrcGFP2	8|7	15	2	0.98	0.98|0.97	2|0	0.977	0.982	0.0052
GFPTrc	FBgn0027054	CSN4	TrcGFP1|TrcGFP2	7|5	12	2	0.98	0.99|0.97	1|0	0.9765	0.987	0.0055
GFPTrc	FBgn0037652	CG11980	TrcGFP1|TrcGFP2	5|4	9	2	0.98	0.98|0.97	0|0	0.9755	0.979	0.0057
GFPTrc	FBgn0037024	tzn	TrcGFP1|TrcGFP2	4|8	12	2	0.98	0.96|0.99	1|0	0.975	0.994	0.0061
GFPTrc	FBgn0037655	Kcmf1	TrcGFP1|TrcGFP2	5|6	11	2	0.98	0.97|0.98	1|0	0.975	0.979	0.0061
GFPTrc	FBgn0010173	RpA-70	TrcGFP1|TrcGFP2	8|4	12	2	0.97	0.99|0.96	0|0	0.974	0.987	0.0063
GFPTrc	FBgn0005632	faf	TrcGFP1|TrcGFP2	17|13	30	2	0.97	1.00|0.95	6|0	0.973	0.996	0.0066
GFPTrc	FBgn0025809	Paf-AHalpha	TrcGFP1|TrcGFP2	7|4	11	2	0.98	0.99|0.95	1|0	0.9725	0.991	0.0068
GFPTrc	FBgn0002787	Rpn8	TrcGFP1|TrcGFP2	10|8	18	2	0.96	0.99|0.95	2|1	0.97	0.99	0.0071
GFPTrc	FBgn0029969	CG10932	TrcGFP1|TrcGFP2	7|6	13	2	0.97	0.98|0.96	2|0	0.9695	0.984	0.0073
GFPTrc	FBgn0008635	betaCOP	TrcGFP1|TrcGFP2	13|12	25	2	0.97	0.97|0.97	5|0	0.969	0.973	0.0076
GFPTrc	FBgn0026380	Prosbeta3	TrcGFP1|TrcGFP2	4|5	9	2	0.96	0.96|0.98	1|0	0.967	0.975	0.0078
GFPTrc	FBgn0000308	chic	TrcGFP1|TrcGFP2	4|3	7	2	0.97	0.97|0.96	0|0	0.9645	0.972	0.0081
GFPTrc	FBgn0025678	CaBP1	TrcGFP1|TrcGFP2	11|9	20	2	0.96	0.98|0.95	3|1	0.964	0.983	0.0087
GFPTrc	FBgn0036824	CG3902	TrcGFP1|TrcGFP2	4|7	11	2	0.96	0.94|0.99	0|1	0.964	0.992	0.0087
GFPTrc	FBgn0038519	Prx3	TrcGFP1|TrcGFP2	18|18	36	2	0.96	0.97|0.96	6|3	0.9635	0.965	0.009
GFPTrc	FBgn0015544	spag	TrcGFP1|TrcGFP2	3|7	10	2	0.96	0.93|0.99	0|0	0.9625	0.991	0.0095
GFPTrc	FBgn0037138	P5CDh1	TrcGFP1|TrcGFP2	7|3	10	2	0.96	1.00|0.93	0|0	0.9625	0.995	0.0093
GFPTrc	FBgn0027885	Aac11	TrcGFP1|TrcGFP2	4|4	8	2	0.96	0.96|0.96	0|0	0.96	0.963	0.0098
GFPTrc	FBgn0284245	eEF1alpha1	TrcGFP1|TrcGFP2	199|48	247	2	0.95	1.00|0.92	1|24	0.9595	1	0.0104
GFPTrc	FBgn0001091	Gapdh1	TrcGFP1|TrcGFP2	5|20	25	2	0.96	0.92|1.00	0|1	0.9595	1	0.0104
GFPTrc	FBgn0026418	Hsc70Cb	TrcGFP1|TrcGFP2	21|20	41	2	0.96	0.96|0.95	10|0	0.959	0.964	0.0107
GFPTrc	FBgn0027841	CstF64	TrcGFP1|TrcGFP2	4|3	7	2	0.96	0.97|0.95	0|0	0.9585	0.971	0.011
GFPTrc	FBgn0283469	Vps4	TrcGFP1|TrcGFP2	7|3	10	2	0.96	0.98|0.93	0|0	0.958	0.982	0.0116
GFPTrc	FBgn0036096	CG8003	TrcGFP1|TrcGFP2	3|5	8	2	0.96	0.94|0.98	0|0	0.958	0.978	0.0116
GFPTrc	FBgn0034646	Rae1	TrcGFP1|TrcGFP2	5|3	8	2	0.96	0.97|0.95	0|0	0.9575	0.968	0.0119
GFPTrc	FBgn0030268	Klp10A	TrcGFP1|TrcGFP2	9|5	14	2	0.96	0.99|0.92	2|0	0.9565	0.993	0.0121
GFPTrc	FBgn0036702	CG6512	TrcGFP1|TrcGFP2	4|4	8	2	0.96	0.95|0.96	0|0	0.955	0.959	0.0124
GFPTrc	FBgn0030478	CG1640	TrcGFP1|TrcGFP2	7|4	11	2	0.95	0.98|0.93	0|1	0.954	0.98	0.013
GFPTrc	FBgn0025637	SkpA	TrcGFP1|TrcGFP2	4|4	8	2	0.95	0.96|0.95	1|0	0.954	0.955	0.0127
GFPTrc	FBgn0015778	rin	TrcGFP1|TrcGFP2	6|4	10	2	0.95	0.98|0.93	1|0	0.953	0.981	0.0133
GFPTrc	FBgn0030366	Usp7	TrcGFP1|TrcGFP2	9|11	20	2	0.96	0.94|0.97	4|0	0.9525	0.969	0.0136
GFPTrc	FBgn0016698	Ptpa	TrcGFP1|TrcGFP2	4|3	7	2	0.96	0.96|0.94	0|0	0.952	0.96	0.0139
GFPTrc	FBgn0015359	CG2034	TrcGFP1|TrcGFP2	3|4	7	2	0.96	0.94|0.96	0|0	0.9515	0.964	0.0142
GFPTrc	FBgn0020279	lig	TrcGFP1|TrcGFP2	35|14	49	2	0.95	1.00|0.90	0|7	0.951	1	0.0145
GFPTrc	FBgn0250791	alphaSnap	TrcGFP1|TrcGFP2	4|3	7	2	0.95	0.95|0.94	0|0	0.949	0.954	0.0148
GFPTrc	FBgn0250906	Pgk	TrcGFP1|TrcGFP2	4|3	7	2	0.95	0.97|0.93	0|0	0.948	0.967	0.0151
GFPTrc	FBgn0037051	CG10565	TrcGFP1|TrcGFP2	7|5	12	2	0.94	0.97|0.92	2|0	0.9465	0.974	0.0155
GFPTrc	FBgn0015929	dpa	TrcGFP1|TrcGFP2	10|25	35	2	0.94	0.89|1.00	5|0	0.9455	1	0.0158
GFPTrc	FBgn0026150	ApepP	TrcGFP1|TrcGFP2	4|3	7	2	0.94	0.97|0.93	0|0	0.945	0.965	0.0161
GFPTrc	FBgn0003256	rl	TrcGFP1|TrcGFP2	6|5	11	2	0.94	0.97|0.92	2|0	0.9435	0.965	0.0164
GFPTrc	FBgn0003141	pr	TrcGFP1|TrcGFP2	3|3	6	2	0.94	0.94|0.95	0|0	0.9415	0.945	0.0168
GFPTrc	FBgn0001149	GstD1	TrcGFP1|TrcGFP2	17|8	25	2	0.94	1.00|0.88	2|2	0.938	1	0.0171
GFPTrc	FBgn0033917	SmydA-1	TrcGFP1|TrcGFP2	4|3	7	2	0.94	0.96|0.92	0|0	0.9375	0.957	0.0178
GFPTrc	FBgn0010339	128up	TrcGFP1|TrcGFP2	3|3	6	2	0.94	0.94|0.94	0|0	0.9375	0.938	0.0178
GFPTrc	FBgn0023083	fray	TrcGFP1|TrcGFP2	4|3	7	2	0.94	0.96|0.92	0|0	0.937	0.958	0.0185
GFPTrc	FBgn0000253	Cam	TrcGFP1|TrcGFP2	3|3	6	2	0.94	0.93|0.94	0|0	0.937	0.94	0.0185
GFPTrc	FBgn0004643	Zw10	TrcGFP1|TrcGFP2	5|3	8	2	0.94	0.97|0.90	0|0	0.9335	0.969	0.0192
GFPTrc	FBgn0041775	tral	TrcGFP1|TrcGFP2	5|3	8	2	0.93	0.97|0.90	0|0	0.9335	0.966	0.0192
GFPTrc	FBgn0003071	Pfk	TrcGFP1|TrcGFP2	21|18	39	2	0.93	0.96|0.90	9|1	0.928	0.955	0.0196
GFPTrc	FBgn0031453	Bacc	TrcGFP1|TrcGFP2	3|3	6	2	0.93	0.93|0.92	0|0	0.9275	0.934	0.02
GFPTrc	FBgn0039175	beta-PheRS	TrcGFP1|TrcGFP2	11|3	14	2	0.93	1.00|0.86	0|0	0.927	0.996	0.0204
GFPTrc	FBgn0026761	Trap1	TrcGFP1|TrcGFP2	4|10	14	2	0.93	0.86|0.99	1|0	0.926	0.992	0.0208
GFPTrc	FBgn0003279	RpL4	TrcGFP1|TrcGFP2	14|22	36	2	0.92	0.86|1.00	2|6	0.9255	0.995	0.0224
GFPTrc	FBgn0028689	Rpn6	TrcGFP1|TrcGFP2	15|19	34	2	0.92	0.87|0.98	4|4	0.9255	0.978	0.0224
GFPTrc	FBgn0025724	beta'COP	TrcGFP1|TrcGFP2	6|8	14	2	0.92	0.88|0.97	3|0	0.9255	0.968	0.0224
GFPTrc	FBgn0003139	PpV	TrcGFP1|TrcGFP2	3|3	6	2	0.93	0.93|0.93	0|0	0.9255	0.926	0.0224
GFPTrc	FBgn0004888	Scsalpha1	TrcGFP1|TrcGFP2	5|5	10	2	0.93	0.92|0.93	2|0	0.925	0.93	0.0227
GFPTrc	FBgn0026316	Ubc10	TrcGFP1|TrcGFP2	4|2	6	2	0.92	0.96|0.89	0|0	0.924	0.958	0.0231
GFPTrc	FBgn0027588	GCS2alpha	TrcGFP1|TrcGFP2	12|24	36	2	0.92	0.84|1.00	7|0	0.922	1	0.0239
GFPTrc	FBgn0016693	Past1	TrcGFP1|TrcGFP2	9|3	12	2	0.92	0.98|0.86	0|0	0.922	0.984	0.0239
GFPTrc	FBgn0027496	epsilonCOP	TrcGFP1|TrcGFP2	3|3	6	2	0.91	0.93|0.92	0|0	0.9215	0.927	0.0246
GFPTrc	FBgn0031661	Gmd	TrcGFP1|TrcGFP2	3|3	6	2	0.93	0.92|0.92	0|0	0.9215	0.922	0.0246
GFPTrc	FBgn0032444	CCT4	TrcGFP1|TrcGFP2	19|18	37	2	0.92	0.94|0.90	7|3	0.9205	0.943	0.0257
GFPTrc	FBgn0261394	Prosalpha3	TrcGFP1|TrcGFP2	5|5	10	2	0.92	0.92|0.92	2|0	0.9205	0.921	0.0257
GFPTrc	FBgn0266268	FeCH	TrcGFP1|TrcGFP2	5|5	10	2	0.93	0.92|0.93	2|0	0.9205	0.926	0.0257
GFPTrc	FBgn0010217	ATPsynbeta	TrcGFP1|TrcGFP2	39|32	71	2	0.92	0.99|0.85	2|19	0.9195	0.985	0.0264
GFPTrc	FBgn0011710	Septin1	TrcGFP1|TrcGFP2	3|3	6	2	0.92	0.93|0.91	0|0	0.9195	0.926	0.0264
GFPTrc	FBgn0029833	MCTS1	TrcGFP1|TrcGFP2	4|2	6	2	0.91	0.95|0.89	0|0	0.919	0.948	0.0268
GFPTrc	FBgn0010741	Pfdn2	TrcGFP1|TrcGFP2	2|4	6	2	0.91	0.89|0.95	0|0	0.9175	0.945	0.0272
GFPTrc	FBgn0034237	eIF3b	TrcGFP1|TrcGFP2	12|17	29	2	0.93	0.85|0.98	7|0	0.916	0.98	0.0275
GFPTrc	FBgn0261268	Cul3	TrcGFP1|TrcGFP2	5|3	8	2	0.9	0.96|0.87	0|0	0.914	0.957	0.0279
GFPTrc	FBgn0051852	Tap42	TrcGFP1|TrcGFP2	3|3	6	2	0.9	0.91|0.91	0|0	0.9135	0.914	0.0283
GFPTrc	FBgn0011225	jar	TrcGFP1|TrcGFP2	6|8	14	2	0.92	0.87|0.96	3|0	0.913	0.958	0.0287
GFPTrc	FBgn0034577	cpa	TrcGFP1|TrcGFP2	3|4	7	2	0.92	0.88|0.94	1|0	0.9105	0.937	0.0294
GFPTrc	FBgn0031145	Ntf-2	TrcGFP1|TrcGFP2	4|2	6	2	0.92	0.94|0.88	0|0	0.9105	0.939	0.0294
GFPTrc	FBgn0039955	CG41099	TrcGFP1|TrcGFP2	9|11	20	2	0.91	0.87|0.95	5|0	0.91	0.951	0.0302
GFPTrc	FBgn0038961	CG13850	TrcGFP1|TrcGFP2	3|3	6	2	0.91	0.91|0.91	0|0	0.91	0.914	0.0302
GFPTrc	FBgn0087013	Karybeta3	TrcGFP1|TrcGFP2	12|7	19	2	0.91	0.98|0.84	4|0	0.9095	0.982	0.0309
GFPTrc	FBgn0031907	CG5171	TrcGFP1|TrcGFP2	4|2	6	2	0.91	0.95|0.87	0|0	0.9095	0.953	0.0306
GFPTrc	FBgn0035593	CG4603	TrcGFP1|TrcGFP2	4|3	7	2	0.9	0.93|0.88	1|0	0.9085	0.933	0.0313
GFPTrc	FBgn0039674	CG1907	TrcGFP1|TrcGFP2	3|3	6	2	0.91	0.91|0.91	0|0	0.908	0.91	0.0317
GFPTrc	FBgn0027495	Smyd4-4	TrcGFP1|TrcGFP2	3|3	6	2	0.9	0.91|0.91	0|0	0.907	0.909	0.032
GFPTrc	FBgn0000083	AnxB9	TrcGFP1|TrcGFP2	4|2	6	2	0.91	0.95|0.86	0|0	0.9065	0.953	0.0324
GFPTrc	FBgn0250843	Prosalpha6	TrcGFP1|TrcGFP2	10|14	24	2	0.91	0.83|0.98	6|0	0.9045	0.975	0.0328
GFPTrc	FBgn0001226	Hsp27	TrcGFP1|TrcGFP2	12|9	21	2	0.91	0.96|0.85	2|3	0.904	0.961	0.0339
GFPTrc	FBgn0003392	shi	TrcGFP1|TrcGFP2	4|3	7	2	0.9	0.93|0.88	0|0	0.904	0.927	0.0339
GFPTrc	FBgn0038829	CG17271	TrcGFP1|TrcGFP2	4|2	6	2	0.89	0.94|0.87	0|0	0.904	0.938	0.0339
GFPTrc	FBgn0025725	alphaCOP	TrcGFP1|TrcGFP2	11|9	20	2	0.9	0.94|0.86	5|0	0.902	0.944	0.0343
GFPTrc	FBgn0015283	Rpn10	TrcGFP1|TrcGFP2	4|6	10	2	0.91	0.84|0.96	1|1	0.901	0.959	0.0346
GFPTrc	FBgn0036136	Ufd1-like	TrcGFP1|TrcGFP2	4|2	6	2	0.9	0.95|0.85	0|0	0.8975	0.947	0.035
GFPTrc	FBgn0020618	Rack1	TrcGFP1|TrcGFP2	32|21	53	2	0.89	0.99|0.80	3|12	0.8965	0.993	0.0354
GFPTrc	FBgn0033021	CG10417	TrcGFP1|TrcGFP2	10|5	15	2	0.89	0.99|0.81	3|0	0.896	0.985	0.0362
GFPTrc	FBgn0086706	pix	TrcGFP1|TrcGFP2	3|4	7	2	0.9	0.86|0.93	1|0	0.896	0.934	0.0362
GFPTrc	FBgn0038771	CG4390	TrcGFP1|TrcGFP2	6|2	8	2	0.89	0.97|0.81	0|0	0.8935	0.973	0.0366
GFPTrc	FBgn0038976	Pfdn5	TrcGFP1|TrcGFP2	3|2	5	2	0.89	0.91|0.87	0|0	0.8925	0.912	0.037
GFPTrc	FBgn0037329	POLDIP2	TrcGFP1|TrcGFP2	3|4	7	2	0.89	0.86|0.93	0|1	0.8915	0.927	0.0374
GFPTrc	FBgn0004227	nonA	TrcGFP1|TrcGFP2	3|3	6	2	0.89	0.89|0.89	0|0	0.8905	0.894	0.0378
GFPTrc	FBgn0004419	me31B	TrcGFP1|TrcGFP2	12|8	20	2	0.89	0.97|0.81	5|0	0.8895	0.965	0.0382
GFPTrc	FBgn0027052	STUB1	TrcGFP1|TrcGFP2	4|2	6	2	0.9	0.94|0.84	0|0	0.889	0.942	0.0386
GFPTrc	FBgn0001308	Khc	TrcGFP1|TrcGFP2	15|27	42	2	0.89	0.78|1.00	10|0	0.8885	1	0.039
GFPTrc	FBgn0086361	alph	TrcGFP1|TrcGFP2	3|4	7	2	0.88	0.86|0.91	1|0	0.888	0.914	0.0394
GFPTrc	FBgn0027053	CSN5	TrcGFP1|TrcGFP2	6|6	12	2	0.89	0.89|0.88	3|0	0.887	0.891	0.0398
GFPTrc	FBgn0014869	Pglym78	TrcGFP1|TrcGFP2	4|2	6	2	0.88	0.94|0.83	0|0	0.885	0.943	0.0402
GFPTrc	FBgn0086443	AsnRS	TrcGFP1|TrcGFP2	8|10	18	2	0.89	0.83|0.94	5|0	0.8845	0.935	0.0413
GFPTrc	FBgn0023175	Prosalpha7	TrcGFP1|TrcGFP2	6|7	13	2	0.88	0.86|0.91	3|0	0.8845	0.913	0.0413
GFPTrc	FBgn0029503	CHORD	TrcGFP1|TrcGFP2	4|2	6	2	0.9	0.94|0.83	0|0	0.8845	0.937	0.0413
GFPTrc	FBgn0014002	Pdi	TrcGFP1|TrcGFP2	12|4	16	2	0.88	1.00|0.77	2|0	0.884	0.998	0.0417
GFPTrc	FBgn0034390	CG15093	TrcGFP1|TrcGFP2	5|2	7	2	0.89	0.95|0.81	0|0	0.8825	0.954	0.0425
GFPTrc	FBgn0264922	smt3	TrcGFP1|TrcGFP2	2|3	5	2	0.88	0.87|0.89	0|0	0.8825	0.892	0.0425
GFPTrc	FBgn0036298	nst	TrcGFP1|TrcGFP2	5|2	7	2	0.88	0.97|0.79	0|0	0.8815	0.969	0.0429
GFPTrc	FBgn0250814	UQCR-C2	TrcGFP1|TrcGFP2	44|26	70	2	0.86	1.00|0.76	8|11	0.881	1	0.0433
GFPTrc	FBgn0037491	CG1227	TrcGFP1|TrcGFP2	3|3	6	2	0.87	0.88|0.88	1|0	0.879	0.882	0.0437
GFPTrc	FBgn0052068	Adi1	TrcGFP1|TrcGFP2	3|2	5	2	0.89	0.90|0.86	0|0	0.8785	0.897	0.0441
GFPTrc	FBgn0038110	CG8031	TrcGFP1|TrcGFP2	2|3	5	2	0.87	0.85|0.91	0|0	0.8765	0.908	0.0445
GFPTrc	FBgn0045073	Stim	TrcGFP1|TrcGFP2	5|4	9	2	0.89	0.92|0.83	1|1	0.876	0.922	0.0449
GFPTrc	FBgn0011570	cpb	TrcGFP1|TrcGFP2	2|3	5	2	0.88	0.84|0.91	0|0	0.8745	0.905	0.0453
GFPTrc	FBgn0001128	Gpdh1	TrcGFP1|TrcGFP2	3|2	5	2	0.87	0.91|0.84	0|0	0.874	0.913	0.0457
GFPTrc	FBgn0037538	CG3223	TrcGFP1|TrcGFP2	5|4	9	2	0.86	0.92|0.83	1|1	0.8735	0.918	0.0461
GFPTrc	FBgn0010288	Uch	TrcGFP1|TrcGFP2	11|3	14	2	0.88	0.99|0.75	1|0	0.8705	0.993	0.0469
GFPTrc	FBgn0039849	CG11334	TrcGFP1|TrcGFP2	2|3	5	2	0.88	0.82|0.92	0|0	0.8705	0.921	0.0465
GFPTrc	FBgn0011217	eff	TrcGFP1|TrcGFP2	2|5	7	2	0.86	0.77|0.97	1|0	0.8695	0.974	0.0473
GFPTrc	FBgn0033210	U2A	TrcGFP1|TrcGFP2	3|2	5	2	0.87	0.90|0.84	0|0	0.869	0.898	0.0477
GFPTrc	FBgn0028515	EndoGI	TrcGFP1|TrcGFP2	2|3	5	2	0.87	0.83|0.91	0|0	0.8675	0.908	0.0481
GFPTrc	FBgn0035423	eIF1	TrcGFP1|TrcGFP2	6|2	8	2	0.86	0.97|0.76	1|0	0.867	0.972	0.0486
GFPTrc	FBgn0020655	ArfGAP1	TrcGFP1|TrcGFP2	2|6	8	2	0.87	0.76|0.98	0|0	0.8665	0.976	0.0494
GFPTrc	FBgn0028836	CSN7	TrcGFP1|TrcGFP2	3|2	5	2	0.87	0.90|0.84	0|0	0.8665	0.896	0.0494
GFPTrc	FBgn0034259	P32	TrcGFP1|TrcGFP2	2|3	5	2	0.87	0.84|0.90	0|0	0.8655	0.896	0.0498
GFPTrc	FBgn0261396	Rpn3	TrcGFP1|TrcGFP2	33|26	59	2	0.87	0.97|0.76	13|5	0.864	0.966	0.0502
GFPTrc	FBgn0265137	Spn42Da	TrcGFP1|TrcGFP2	14|5	19	2	0.87	1.00|0.73	3|0	0.8635	0.998	0.051
GFPTrc	FBgn0013746	alien	TrcGFP1|TrcGFP2	5|2	7	2	0.86	0.95|0.78	0|0	0.8635	0.951	0.051
GFPTrc	FBgn0266599	Hsc70-4	TrcGFP1|TrcGFP2	84|81	165	2	0.86	0.88|0.84	8|46	0.8615	0.883	0.0514
GFPTrc	FBgn0022023	eIF3h	TrcGFP1|TrcGFP2	10|12	22	2	0.87	0.80|0.92	6|0	0.861	0.918	0.0518
GFPTrc	FBgn0010488	NAT1	TrcGFP1|TrcGFP2	5|4	9	2	0.85	0.91|0.82	1|0	0.8605	0.906	0.0522
GFPTrc	FBgn0004654	Pgd	TrcGFP1|TrcGFP2	4|2	6	2	0.85	0.94|0.78	0|0	0.8585	0.939	0.0526
GFPTrc	FBgn0082582	tmod	TrcGFP1|TrcGFP2	4|2	6	2	0.86	0.93|0.79	0|0	0.858	0.928	0.053
GFPTrc	FBgn0011768	Fdh	TrcGFP1|TrcGFP2	3|2	5	2	0.86	0.91|0.81	0|0	0.8565	0.905	0.0534
GFPTrc	FBgn0260985	RfC4	TrcGFP1|TrcGFP2	2|3	5	2	0.85	0.82|0.89	0|0	0.856	0.893	0.0538
GFPTrc	FBgn0028686	Rpt3	TrcGFP1|TrcGFP2	11|16	27	2	0.85	0.74|0.97	3|4	0.8535	0.966	0.0543
GFPTrc	FBgn0033761	CG8778	TrcGFP1|TrcGFP2	13|6	19	2	0.84	0.99|0.72	2|2	0.8515	0.988	0.0551
GFPTrc	FBgn0030520	Pdcd4	TrcGFP1|TrcGFP2	3|2	5	2	0.86	0.91|0.79	0|0	0.8515	0.912	0.0551
GFPTrc	FBgn0011745	Arp1	TrcGFP1|TrcGFP2	4|4	8	2	0.85	0.86|0.85	2|0	0.851	0.857	0.0555
GFPTrc	FBgn0034488	CG11208	TrcGFP1|TrcGFP2	4|2	6	2	0.84	0.92|0.77	0|0	0.846	0.923	0.0559
GFPTrc	FBgn0026252	msk	TrcGFP1|TrcGFP2	4|6	10	2	0.85	0.78|0.92	2|0	0.845	0.915	0.0564
GFPTrc	FBgn0038924	CG6028	TrcGFP1|TrcGFP2	6|7	13	2	0.85	0.82|0.87	1|2	0.8445	0.866	0.0572
GFPTrc	FBgn0032329	Art8	TrcGFP1|TrcGFP2	2|2	4	2	0.84	0.84|0.85	0|0	0.8445	0.85	0.0572
GFPTrc	FBgn0011206	bol	TrcGFP1|TrcGFP2	2|3	5	2	0.85	0.79|0.90	1|0	0.843	0.9	0.0577
GFPTrc	FBgn0037607	CG8036	TrcGFP1|TrcGFP2	30|41	71	2	0.86	0.70|0.99	1|21	0.8425	0.985	0.0581
GFPTrc	FBgn0030802	DENR	TrcGFP1|TrcGFP2	2|2	4	2	0.86	0.84|0.84	0|0	0.8415	0.843	0.0585
GFPTrc	FBgn0030863	CG8188	TrcGFP1|TrcGFP2	2|2	4	2	0.84	0.84|0.84	0|0	0.8405	0.841	0.059
GFPTrc	FBgn0002121	l(2)gl	TrcGFP1|TrcGFP2	6|9	15	2	0.83	0.75|0.93	4|0	0.839	0.931	0.0603
GFPTrc	FBgn0036918	Pfdn6	TrcGFP1|TrcGFP2	2|2	4	2	0.85	0.84|0.84	0|0	0.839	0.842	0.0603
GFPTrc	FBgn0050105	CG30105	TrcGFP1|TrcGFP2	2|2	4	2	0.83	0.82|0.86	0|0	0.839	0.857	0.0603
GFPTrc	FBgn0032596	Prosbeta4	TrcGFP1|TrcGFP2	5|6	11	2	0.84	0.80|0.88	3|0	0.838	0.88	0.0607
GFPTrc	FBgn0031711	CG6907	TrcGFP1|TrcGFP2	8|3	11	2	0.83	0.98|0.69	2|0	0.8365	0.984	0.0611
GFPTrc	FBgn0058045	CG40045	TrcGFP1|TrcGFP2	2|2	4	2	0.83	0.83|0.84	0|0	0.834	0.839	0.0616
GFPTrc	FBgn0032956	Cul2	TrcGFP1|TrcGFP2	5|6	11	2	0.84	0.80|0.87	3|0	0.8335	0.871	0.062
GFPTrc	FBgn0039537	CG5590	TrcGFP1|TrcGFP2	2|3	5	2	0.84	0.79|0.88	0|0	0.8325	0.877	0.0625
GFPTrc	FBgn0032455	Pih1D1	TrcGFP1|TrcGFP2	2|2	4	2	0.83	0.84|0.82	0|0	0.831	0.839	0.0629
GFPTrc	FBgn0262467	Scox	TrcGFP1|TrcGFP2	2|5	7	2	0.84	0.71|0.96	1|0	0.8305	0.956	0.0633
GFPTrc	FBgn0030724	Nipsnap	TrcGFP1|TrcGFP2	4|2	6	2	0.83	0.92|0.74	1|0	0.8295	0.922	0.0638
GFPTrc	FBgn0024814	Clc	TrcGFP1|TrcGFP2	2|3	5	2	0.83	0.77|0.89	0|1	0.829	0.891	0.0642
GFPTrc	FBgn0039580	Gfat2	TrcGFP1|TrcGFP2	9|3	12	2	0.82	0.99|0.67	2|0	0.828	0.99	0.0646
GFPTrc	FBgn0028695	Rpn1	TrcGFP1|TrcGFP2	23|26	49	2	0.82	0.77|0.88	14|1	0.8235	0.877	0.0655
GFPTrc	FBgn0000116	Argk	TrcGFP1|TrcGFP2	2|4	6	2	0.83	0.74|0.91	0|0	0.8235	0.912	0.0655
GFPTrc	FBgn0030608	Lsd-2	TrcGFP1|TrcGFP2	9|6	15	2	0.82	0.92|0.73	3|1	0.8225	0.92	0.066
GFPTrc	FBgn0259676	DNApol-alpha60	TrcGFP1|TrcGFP2	3|2	5	2	0.83	0.88|0.76	0|0	0.8205	0.881	0.0665
GFPTrc	FBgn0030025	CG2147	TrcGFP1|TrcGFP2	2|2	4	2	0.83	0.82|0.82	0|0	0.82	0.823	0.0669
GFPTrc	FBgn0025373	Fpps	TrcGFP1|TrcGFP2	2|3	5	2	0.82	0.74|0.89	1|0	0.8185	0.893	0.0674
GFPTrc	FBgn0024188	san	TrcGFP1|TrcGFP2	2|2	4	2	0.83	0.83|0.81	0|0	0.8175	0.826	0.0683
GFPTrc	FBgn0032646	mEFTs	TrcGFP1|TrcGFP2	2|2	4	2	0.81	0.82|0.82	0|0	0.8175	0.818	0.0683
GFPTrc	FBgn0026375	RhoGAPp190	TrcGFP1|TrcGFP2	5|4	9	2	0.82	0.88|0.75	2|0	0.815	0.882	0.0687
GFPTrc	FBgn0001142	Gs1	TrcGFP1|TrcGFP2	13|7	20	2	0.83	0.98|0.65	3|2	0.8135	0.975	0.0692
GFPTrc	FBgn0028692	Rpn2	TrcGFP1|TrcGFP2	18|29	47	2	0.81	0.64|0.98	14|0	0.813	0.984	0.0696
GFPTrc	FBgn0061476	Zwilch	TrcGFP1|TrcGFP2	3|2	5	2	0.8	0.87|0.75	0|0	0.8125	0.874	0.0701
GFPTrc	FBgn0015509	Cul1	TrcGFP1|TrcGFP2	7|3	10	2	0.82	0.98|0.65	2|0	0.812	0.976	0.0706
GFPTrc	FBgn0028734	Fmr1	TrcGFP1|TrcGFP2	15|8	23	2	0.81	0.98|0.64	4|2	0.811	0.981	0.0715
GFPTrc	FBgn0259682	Jabba	TrcGFP1|TrcGFP2	5|5	10	2	0.81	0.81|0.82	1|2	0.811	0.815	0.0715
GFPTrc	FBgn0000611	exd	TrcGFP1|TrcGFP2	2|3	5	2	0.8	0.74|0.88	1|0	0.8105	0.882	0.0719
GFPTrc	FBgn0046214	vig2	TrcGFP1|TrcGFP2	2|7	9	2	0.8	0.63|0.99	0|1	0.8075	0.985	0.0724
GFPTrc	FBgn0039904	Hcf	TrcGFP1|TrcGFP2	5|3	8	2	0.8	0.90|0.72	0|0	0.805	0.895	0.0728
GFPTrc	FBgn0021825	DCTN2-p50	TrcGFP1|TrcGFP2	7|4	11	2	0.81	0.93|0.68	3|0	0.8035	0.93	0.0733
GFPTrc	FBgn0037834	Art1	TrcGFP1|TrcGFP2	32|9	41	2	0.81	1.00|0.60	3|2	0.798	1	0.0738
GFPTrc	FBgn0086357	Sec61alpha	TrcGFP1|TrcGFP2	2|3	5	2	0.79	0.74|0.84	0|0	0.7925	0.841	0.0743
GFPTrc	FBgn0030086	CCT2	TrcGFP1|TrcGFP2	45|38	83	2	0.79	0.89|0.69	22|7	0.7915	0.891	0.0753
GFPTrc	FBgn0029687	Vap33	TrcGFP1|TrcGFP2	14|11	25	2	0.8	0.89|0.69	6|2	0.7915	0.891	0.0753
GFPTrc	FBgn0039790	CG2246	TrcGFP1|TrcGFP2	8|4	12	2	0.8	0.96|0.62	3|0	0.789	0.955	0.0763
GFPTrc	FBgn0030329	prtp	TrcGFP1|TrcGFP2	7|4	11	2	0.79	0.93|0.65	3|0	0.789	0.931	0.0763
GFPTrc	FBgn0037573	eIF4AIII	TrcGFP1|TrcGFP2	3|2	5	2	0.79	0.87|0.71	1|0	0.7875	0.87	0.0768
GFPTrc	FBgn0015379	dod	TrcGFP1|TrcGFP2	2|2	4	2	0.77	0.79|0.78	1|0	0.787	0.794	0.0773
GFPTrc	FBgn0027526	Ublcp1	TrcGFP1|TrcGFP2	3|4	7	2	0.79	0.72|0.85	1|1	0.785	0.853	0.0778
GFPTrc	FBgn0041789	Pax	TrcGFP1|TrcGFP2	4|2	6	2	0.79	0.93|0.64	1|0	0.7835	0.927	0.0783
GFPTrc	FBgn0031148	Cbs	TrcGFP1|TrcGFP2	7|2	9	2	0.78	0.97|0.59	1|0	0.782	0.973	0.0788
GFPTrc	FBgn0022097	Vha36-1	TrcGFP1|TrcGFP2	2|2	4	2	0.79	0.78|0.77	1|0	0.7765	0.78	0.0793
GFPTrc	FBgn0266464	Nsf2	TrcGFP1|TrcGFP2	2|3	5	2	0.77	0.71|0.85	0|0	0.7755	0.846	0.0798
GFPTrc	FBgn0003189	r	TrcGFP1|TrcGFP2	34|40	74	2	0.77	0.70|0.85	25|0	0.7725	0.845	0.0804
GFPTrc	FBgn0015808	ScpX	TrcGFP1|TrcGFP2	2|2	4	2	0.77	0.77|0.78	0|0	0.772	0.775	0.0809
GFPTrc	FBgn0010352	Nc73EF	TrcGFP1|TrcGFP2	3|5	8	2	0.76	0.63|0.91	2|0	0.7705	0.908	0.0814
GFPTrc	FBgn0028687	Rpt1	TrcGFP1|TrcGFP2	18|28	46	2	0.76	0.56|0.98	7|7	0.7695	0.977	0.082
GFPTrc	FBgn0259979	CG17337	TrcGFP1|TrcGFP2	8|13	21	2	0.76	0.60|0.93	4|2	0.767	0.931	0.0825
GFPTrc	FBgn0027509	TBCD	TrcGFP1|TrcGFP2	4|4	8	2	0.77	0.75|0.79	2|0	0.7665	0.785	0.083
GFPTrc	FBgn0029870	Marf	TrcGFP1|TrcGFP2	3|4	7	2	0.77	0.69|0.84	2|0	0.765	0.84	0.0836
GFPTrc	FBgn0028688	Rpn7	TrcGFP1|TrcGFP2	12|10	22	2	0.75	0.85|0.68	7|0	0.7645	0.846	0.0841
GFPTrc	FBgn0001108	DCTN1-p150	TrcGFP1|TrcGFP2	7|3	10	2	0.76	0.97|0.56	2|0	0.7635	0.971	0.0846
GFPTrc	FBgn0034029	eIF2Bgamma	TrcGFP1|TrcGFP2	2|2	4	2	0.77	0.75|0.77	0|0	0.7635	0.774	0.0851
GFPTrc	FBgn0028691	Rpn9	TrcGFP1|TrcGFP2	17|11	28	2	0.76	0.95|0.58	5|3	0.761	0.946	0.0857
GFPTrc	FBgn0033160	Dhx15	TrcGFP1|TrcGFP2	8|2	10	2	0.76	0.96|0.56	0|0	0.758	0.957	0.0862
GFPTrc	FBgn0029512	Aos1	TrcGFP1|TrcGFP2	4|5	9	2	0.78	0.68|0.83	3|0	0.7545	0.827	0.0868
GFPTrc	FBgn0035471	Sc2	TrcGFP1|TrcGFP2	2|2	4	2	0.76	0.77|0.74	1|0	0.7535	0.769	0.0873
GFPTrc	FBgn0283521	lola	TrcGFP1|TrcGFP2	3|3	6	2	0.75	0.75|0.76	1|0	0.753	0.758	0.0879
GFPTrc	FBgn0020513	Paics	TrcGFP1|TrcGFP2	11|2	13	2	0.76	0.99|0.51	0|0	0.7495	0.99	0.089
GFPTrc	FBgn0036838	CG3808	TrcGFP1|TrcGFP2	2|3	5	2	0.75	0.69|0.81	0|0	0.7495	0.808	0.089
GFPTrc	FBgn0001139	gro	TrcGFP1|TrcGFP2	3|2	5	2	0.76	0.82|0.68	0|0	0.749	0.822	0.0895
GFPTrc	FBgn0029648	CG3603	TrcGFP1|TrcGFP2	4|1	5	2	0.74	0.92|0.58	0|0	0.748	0.915	0.0901
GFPTrc	FBgn0033972	Ciao1	TrcGFP1|TrcGFP2	2|2	4	2	0.75	0.74|0.75	1|0	0.743	0.751	0.0906
GFPTrc	FBgn0033206	DCTN4-p62	TrcGFP1|TrcGFP2	2|2	4	2	0.75	0.73|0.75	0|0	0.7415	0.749	0.0912
GFPTrc	FBgn0027580	PCB	TrcGFP1|TrcGFP2	10|11	21	2	0.74	0.71|0.77	7|0	0.74	0.772	0.0917
GFPTrc	FBgn0038570	Prx5	TrcGFP1|TrcGFP2	7|4	11	2	0.75	0.91|0.57	2|1	0.739	0.907	0.0923
GFPTrc	FBgn0034791	EMC8-9	TrcGFP1|TrcGFP2	3|3	6	2	0.73	0.74|0.74	2|0	0.737	0.738	0.0929
GFPTrc	FBgn0262126	Sec24CD	TrcGFP1|TrcGFP2	6|10	16	2	0.72	0.55|0.92	5|0	0.7345	0.922	0.094
GFPTrc	FBgn0001224	Hsp23	TrcGFP1|TrcGFP2	1|5	6	2	0.75	0.53|0.94	0|0	0.7345	0.935	0.094
GFPTrc	FBgn0003514	sqh	TrcGFP1|TrcGFP2	1|5	6	2	0.75	0.56|0.91	0|0	0.734	0.911	0.0946
GFPTrc	FBgn0000319	Chc	TrcGFP1|TrcGFP2	57|58	115	2	0.73	0.72|0.75	36|4	0.7335	0.746	0.0951
GFPTrc	FBgn0002622	RpS3	TrcGFP1|TrcGFP2	51|43	94	2	0.74	0.86|0.61	2|33	0.7325	0.856	0.0957
GFPTrc	FBgn0036887	CG9231	TrcGFP1|TrcGFP2	1|2	3	2	0.73	0.65|0.82	0|0	0.7315	0.815	0.0962
GFPTrc	FBgn0032721	CG10602	TrcGFP1|TrcGFP2	2|3	5	2	0.73	0.63|0.83	0|1	0.731	0.833	0.0974
GFPTrc	FBgn0037354	CG12171	TrcGFP1|TrcGFP2	3|1	4	2	0.74	0.89|0.57	0|0	0.731	0.889	0.0974
GFPTrc	FBgn0035208	CG9184	TrcGFP1|TrcGFP2	1|4	5	2	0.73	0.55|0.91	0|0	0.73	0.91	0.0979
GFPTrc	FBgn0024314	Plap	TrcGFP1|TrcGFP2	3|2	5	2	0.74	0.82|0.64	0|0	0.7285	0.816	0.0985
GFPTrc	FBgn0039115	CG10214	TrcGFP1|TrcGFP2	2|1	3	2	0.72	0.81|0.65	0|0	0.728	0.808	0.099
GFPTrc	FBgn0011509	SrpRbeta	TrcGFP1|TrcGFP2	3|1	4	2	0.74	0.86|0.59	0|0	0.7255	0.861	0.0996
GFPTrc	FBgn0037749	CG9471	TrcGFP1|TrcGFP2	1|2	3	2	0.72	0.64|0.81	0|0	0.724	0.806	0.1001
GFPTrc	FBgn0087040	alphaTub67C	TrcGFP1|TrcGFP2	49|29	78	2	0.73	1.00|0.45	13|12	0.7235	0.999	0.1013
GFPTrc	FBgn0250850	rig	TrcGFP1|TrcGFP2	7|5	12	2	0.72	0.85|0.60	4|0	0.7235	0.846	0.1013
GFPTrc	FBgn0003277	RpII215	TrcGFP1|TrcGFP2	5|8	13	2	0.72	0.55|0.89	4|0	0.7225	0.894	0.1018
GFPTrc	FBgn0014861	Mcm2	TrcGFP1|TrcGFP2	9|11	20	2	0.72	0.62|0.82	7|0	0.7205	0.82	0.1024
GFPTrc	FBgn0004855	RpII15	TrcGFP1|TrcGFP2	1|2	3	2	0.73	0.66|0.79	0|0	0.7205	0.786	0.1029
GFPTrc	FBgn0011230	poe	TrcGFP1|TrcGFP2	21|11	32	2	0.71	0.97|0.47	9|0	0.719	0.968	0.1035
GFPTrc	FBgn0030328	Amun	TrcGFP1|TrcGFP2	17|8	25	2	0.69	0.98|0.45	7|0	0.7165	0.983	0.1046
GFPTrc	FBgn0026015	Top3beta	TrcGFP1|TrcGFP2	3|2	5	2	0.7	0.84|0.60	1|0	0.7165	0.835	0.1046
GFPTrc	FBgn0250746	Prosbeta7	TrcGFP1|TrcGFP2	8|5	13	2	0.71	0.87|0.55	3|1	0.7105	0.874	0.1052
GFPTrc	FBgn0000055	Adh	TrcGFP1|TrcGFP2	6|1	7	2	0.71	0.95|0.47	0|0	0.7085	0.947	0.1057
GFPTrc	FBgn0038723	CG6195	TrcGFP1|TrcGFP2	2|2	4	2	0.71	0.71|0.71	1|0	0.708	0.709	0.1063
GFPTrc	FBgn0001092	Gapdh2	TrcGFP1|TrcGFP2	15|7	22	2	0.72	0.98|0.43	5|1	0.7045	0.979	0.1075
GFPTrc	FBgn0284256	bsf	TrcGFP1|TrcGFP2	11|9	20	2	0.71	0.79|0.62	7|0	0.7045	0.79	0.1075
GFPTrc	FBgn0022960	vimar	TrcGFP1|TrcGFP2	3|3	6	2	0.7	0.69|0.69	2|0	0.6895	0.692	0.1081
GFPTrc	FBgn0028968	gammaCOP	TrcGFP1|TrcGFP2	2|3	5	2	0.68	0.61|0.77	0|0	0.688	0.771	0.1087
GFPTrc	FBgn0052066	CG32066	TrcGFP1|TrcGFP2	3|1	4	2	0.69	0.84|0.53	0|0	0.685	0.843	0.1099
GFPTrc	FBgn0010422	TfIIS	TrcGFP1|TrcGFP2	2|1	3	2	0.71	0.78|0.59	0|0	0.685	0.778	0.1099
GFPTrc	FBgn0261065	Cpsf73	TrcGFP1|TrcGFP2	2|2	4	2	0.67	0.67|0.70	0|0	0.6845	0.699	0.1106
GFPTrc	FBgn0015282	Rpt2	TrcGFP1|TrcGFP2	18|23	41	2	0.69	0.52|0.85	10|5	0.6835	0.851	0.1112
GFPTrc	FBgn0032214	CG4968	TrcGFP1|TrcGFP2	1|2	3	2	0.68	0.57|0.80	0|0	0.683	0.799	0.1118
GFPTrc	FBgn0032715	CG17597	TrcGFP1|TrcGFP2	4|1	5	2	0.67	0.88|0.48	0|0	0.6805	0.884	0.1124
GFPTrc	FBgn0037653	CG11982	TrcGFP1|TrcGFP2	1|3	4	2	0.68	0.49|0.87	0|0	0.678	0.868	0.113
GFPTrc	FBgn0032873	CG2614	TrcGFP1|TrcGFP2	2|2	4	2	0.67	0.69|0.66	0|0	0.6775	0.693	0.1137
GFPTrc	FBgn0013954	Fkbp12	TrcGFP1|TrcGFP2	3|1	4	2	0.69	0.89|0.46	1|0	0.675	0.889	0.1143
GFPTrc	FBgn0020255	Ran	TrcGFP1|TrcGFP2	8|10	18	2	0.67	0.55|0.79	4|2	0.6735	0.794	0.1149
GFPTrc	FBgn0028327	l(1)G0320	TrcGFP1|TrcGFP2	2|1	3	2	0.65	0.77|0.57	0|0	0.6715	0.774	0.1155
GFPTrc	FBgn0051992	gw	TrcGFP1|TrcGFP2	10|9	19	2	0.67	0.72|0.62	7|0	0.6685	0.721	0.1162
GFPTrc	FBgn0262601	SmB	TrcGFP1|TrcGFP2	2|4	6	2	0.68	0.48|0.86	2|0	0.668	0.861	0.1174
GFPTrc	FBgn0035715	CG10103	TrcGFP1|TrcGFP2	3|1	4	2	0.67	0.87|0.46	0|0	0.668	0.872	0.1174
GFPTrc	FBgn0283681	Tcs3	TrcGFP1|TrcGFP2	2|1	3	2	0.66	0.77|0.56	0|0	0.667	0.77	0.118
GFPTrc	FBgn0030507	CG11164	TrcGFP1|TrcGFP2	3|1	4	2	0.67	0.85|0.48	0|0	0.6655	0.853	0.1187
GFPTrc	FBgn0014029	Septin2	TrcGFP1|TrcGFP2	3|1	4	2	0.69	0.88|0.45	0|0	0.6635	0.878	0.1193
GFPTrc	FBgn0263391	hts	TrcGFP1|TrcGFP2	4|4	8	2	0.66	0.66|0.66	3|0	0.6595	0.662	0.1199
GFPTrc	FBgn0053138	AGBE	TrcGFP1|TrcGFP2	2|2	4	2	0.67	0.68|0.64	1|0	0.659	0.677	0.1206
GFPTrc	FBgn0000579	Eno	TrcGFP1|TrcGFP2	19|22	41	2	0.66	0.56|0.76	9|6	0.658	0.757	0.1212
GFPTrc	FBgn0004926	eIF2beta	TrcGFP1|TrcGFP2	1|4	5	2	0.64	0.38|0.94	1|0	0.6565	0.938	0.1218
GFPTrc	FBgn0016697	Prosalpha5	TrcGFP1|TrcGFP2	2|5	7	2	0.65	0.40|0.91	1|1	0.656	0.911	0.1225
GFPTrc	FBgn0003890	betaTub97EF	TrcGFP1|TrcGFP2	3|8	11	2	0.64	0.35|0.95	1|2	0.6535	0.954	0.1237
GFPTrc	FBgn0033317	CG8635	TrcGFP1|TrcGFP2	3|1	4	2	0.66	0.87|0.44	0|0	0.6535	0.867	0.1237
GFPTrc	FBgn0028992	sds22	TrcGFP1|TrcGFP2	2|1	3	2	0.63	0.79|0.51	0|0	0.653	0.792	0.1244
GFPTrc	FBgn0031070	CG12702	TrcGFP1|TrcGFP2	4|11	15	2	0.66	0.31|0.99	4|0	0.6505	0.987	0.125
GFPTrc	FBgn0033451	Marc	TrcGFP1|TrcGFP2	1|2	3	2	0.66	0.53|0.76	0|0	0.646	0.76	0.1256
GFPTrc	FBgn0262734	eIF4H1	TrcGFP1|TrcGFP2	2|1	3	2	0.64	0.77|0.52	0|0	0.6455	0.768	0.1263
GFPTrc	FBgn0036813	Atg3	TrcGFP1|TrcGFP2	1|2	3	2	0.65	0.52|0.77	0|0	0.644	0.771	0.1269
GFPTrc	FBgn0027779	VhaSFD	TrcGFP1|TrcGFP2	3|1	4	2	0.64	0.84|0.45	0|0	0.641	0.837	0.1282
GFPTrc	FBgn0039993	CG17691	TrcGFP1|TrcGFP2	2|1	3	2	0.63	0.75|0.53	0|0	0.641	0.749	0.1282
GFPTrc	FBgn0035850	Atg18a	TrcGFP1|TrcGFP2	1|2	3	2	0.64	0.52|0.76	0|0	0.638	0.756	0.1288
GFPTrc	FBgn0039110	RanBP3	TrcGFP1|TrcGFP2	12|4	16	2	0.64	0.99|0.29	3|1	0.6375	0.99	0.1301
GFPTrc	FBgn0283666	Rap2l	TrcGFP1|TrcGFP2	1|2	3	2	0.63	0.49|0.79	1|0	0.6375	0.787	0.1301
GFPTrc	FBgn0044323	Cka	TrcGFP1|TrcGFP2	2|2	4	2	0.63	0.65|0.62	0|0	0.636	0.65	0.1308
GFPTrc	FBgn0039219	CG13630	TrcGFP1|TrcGFP2	3|1	4	2	0.62	0.88|0.39	1|0	0.635	0.881	0.1314
GFPTrc	FBgn0031534	Snx1	TrcGFP1|TrcGFP2	1|3	4	2	0.64	0.41|0.86	0|0	0.6345	0.855	0.132
GFPTrc	FBgn0028426	RNaseZ	TrcGFP1|TrcGFP2	2|2	4	2	0.65	0.63|0.64	0|0	0.634	0.64	0.1333
GFPTrc	FBgn0038106	CG7488	TrcGFP1|TrcGFP2	3|1	4	2	0.62	0.88|0.39	1|0	0.634	0.877	0.1333
GFPTrc	FBgn0039130	CG5854	TrcGFP1|TrcGFP2	4|1	5	2	0.65	0.92|0.35	1|0	0.6335	0.921	0.1339
GFPTrc	FBgn0032640	Sgt	TrcGFP1|TrcGFP2	9|1	10	2	0.63	0.96|0.30	0|0	0.631	0.964	0.1352
GFPTrc	FBgn0011771	Hem	TrcGFP1|TrcGFP2	2|3	5	2	0.63	0.55|0.71	0|0	0.631	0.711	0.1352
GFPTrc	FBgn0039348	Npl4	TrcGFP1|TrcGFP2	7|3	10	2	0.63	0.91|0.35	3|0	0.63	0.911	0.1358
GFPTrc	FBgn0030894	Mvb12	TrcGFP1|TrcGFP2	2|1	3	2	0.64	0.77|0.49	0|0	0.63	0.771	0.1365
GFPTrc	FBgn0030305	Uba5	TrcGFP1|TrcGFP2	2|4	6	2	0.61	0.41|0.85	0|2	0.629	0.847	0.1371
GFPTrc	FBgn0038467	AdSL	TrcGFP1|TrcGFP2	4|1	5	2	0.64	0.89|0.37	0|0	0.626	0.885	0.1383
GFPTrc	FBgn0261790	SmE	TrcGFP1|TrcGFP2	2|3	5	2	0.61	0.52|0.74	2|0	0.626	0.735	0.1383
GFPTrc	FBgn0030584	CG14407	TrcGFP1|TrcGFP2	1|2	3	2	0.63	0.47|0.79	1|0	0.6255	0.786	0.139
GFPTrc	FBgn0032643	GCS2beta	TrcGFP1|TrcGFP2	4|8	12	2	0.65	0.34|0.91	4|0	0.625	0.911	0.1402
GFPTrc	FBgn0261119	Prp19	TrcGFP1|TrcGFP2	5|5	10	2	0.62	0.63|0.62	4|0	0.625	0.628	0.1408
GFPTrc	FBgn0035228	CG12091	TrcGFP1|TrcGFP2	1|3	4	2	0.64	0.39|0.87	1|0	0.625	0.865	0.1402
GFPTrc	FBgn0033260	Cul4	TrcGFP1|TrcGFP2	2|2	4	2	0.64	0.63|0.62	1|0	0.624	0.629	0.1414
GFPTrc	FBgn0263740	eIF2gamma	TrcGFP1|TrcGFP2	6|7	13	2	0.61	0.53|0.72	3|2	0.6235	0.715	0.1433
GFPTrc	FBgn0030151	CG1354	TrcGFP1|TrcGFP2	1|2	3	2	0.62	0.51|0.74	0|0	0.6235	0.739	0.1433
GFPTrc	FBgn0038196	CG9922	TrcGFP1|TrcGFP2	1|2	3	2	0.62	0.47|0.78	1|0	0.6235	0.778	0.1421
GFPTrc	FBgn0021795	Tapdelta	TrcGFP1|TrcGFP2	3|2	5	2	0.62	0.75|0.50	2|0	0.621	0.746	0.1439
GFPTrc	FBgn0027494	RpS10a	TrcGFP1|TrcGFP2	1|2	3	2	0.61	0.46|0.78	1|0	0.6205	0.779	0.1445
GFPTrc	FBgn0026749	Yippee	TrcGFP1|TrcGFP2	2|3	5	2	0.62	0.51|0.73	2|0	0.619	0.73	0.1451
GFPTrc	FBgn0260639	gammaTub23C	TrcGFP1|TrcGFP2	3|1	4	2	0.61	0.83|0.40	0|0	0.617	0.833	0.1457
GFPTrc	FBgn0026566	CG1307	TrcGFP1|TrcGFP2	1|2	3	2	0.62	0.46|0.77	1|0	0.617	0.772	0.1463
GFPTrc	FBgn0003612	Su(var)2-10	TrcGFP1|TrcGFP2	4|1	5	2	0.62	0.88|0.36	0|0	0.6165	0.877	0.1469
GFPTrc	FBgn0267791	HnRNP-K	TrcGFP1|TrcGFP2	1|5	6	2	0.63	0.28|0.95	1|0	0.616	0.948	0.1481
GFPTrc	FBgn0032246	Wdfy2	TrcGFP1|TrcGFP2	2|1	3	2	0.61	0.74|0.49	0|0	0.616	0.743	0.1481
GFPTrc	FBgn0026409	Mpcp2	TrcGFP1|TrcGFP2	9|4	13	2	0.62	0.94|0.29	2|2	0.6145	0.937	0.1487
GFPTrc	FBgn0001258	Ldh	TrcGFP1|TrcGFP2	3|2	5	2	0.61	0.74|0.49	2|0	0.614	0.737	0.1499
GFPTrc	FBgn0015754	Lis-1	TrcGFP1|TrcGFP2	1|2	3	2	0.61	0.48|0.75	0|0	0.614	0.752	0.1499
GFPTrc	FBgn0025832	Fen1	TrcGFP1|TrcGFP2	1|2	3	2	0.62	0.48|0.75	0|0	0.6135	0.748	0.1505
GFPTrc	FBgn0037376	Hat1	TrcGFP1|TrcGFP2	3|6	9	2	0.61	0.34|0.89	1|2	0.613	0.887	0.1511
GFPTrc	FBgn0263599	l(3)72Ab	TrcGFP1|TrcGFP2	7|6	13	2	0.61	0.70|0.53	5|0	0.612	0.697	0.1517
GFPTrc	FBgn0034654	eIF3k	TrcGFP1|TrcGFP2	9|7	16	2	0.62	0.75|0.47	4|2	0.6095	0.75	0.1523
GFPTrc	FBgn0031037	CG14207	TrcGFP1|TrcGFP2	1|2	3	2	0.62	0.44|0.78	1|0	0.608	0.781	0.1529
GFPTrc	FBgn0011742	Arp2	TrcGFP1|TrcGFP2	1|2	3	2	0.61	0.50|0.72	0|0	0.6065	0.718	0.1535
GFPTrc	FBgn0032350	CG6287	TrcGFP1|TrcGFP2	12|10	22	2	0.59	0.72|0.48	3|5	0.604	0.724	0.1541
GFPTrc	FBgn0263600	DNApol-delta	TrcGFP1|TrcGFP2	4|4	8	2	0.62	0.61|0.60	3|0	0.6035	0.61	0.1553
GFPTrc	FBgn0031310	Vps29	TrcGFP1|TrcGFP2	2|3	5	2	0.61	0.47|0.74	2|0	0.6035	0.739	0.1553
GFPTrc	FBgn0039300	RpS27	TrcGFP1|TrcGFP2	2|3	5	2	0.61	0.47|0.74	0|2	0.603	0.736	0.1559
GFPTrc	FBgn0261458	capt	TrcGFP1|TrcGFP2	2|5	7	2	0.58	0.31|0.89	2|0	0.6025	0.892	0.1571
GFPTrc	FBgn0051453	pch2	TrcGFP1|TrcGFP2	2|1	3	2	0.61	0.74|0.46	0|0	0.6025	0.744	0.1571
GFPTrc	FBgn0002645	Map205	TrcGFP1|TrcGFP2	5|5	10	2	0.59	0.59|0.61	4|0	0.601	0.613	0.1577
GFPTrc	FBgn0035631	Txl	TrcGFP1|TrcGFP2	5|5	10	2	0.6	0.60|0.60	4|0	0.6005	0.604	0.1583
GFPTrc	FBgn0037891	CG5214	TrcGFP1|TrcGFP2	15|17	32	2	0.6	0.51|0.69	9|3	0.6	0.69	0.1589
GFPTrc	FBgn0032005	Snx6	TrcGFP1|TrcGFP2	3|1	4	2	0.6	0.89|0.31	1|0	0.5995	0.887	0.1594
GFPTrc	FBgn0033272	RagC-D	TrcGFP1|TrcGFP2	1|2	3	2	0.61	0.45|0.75	0|0	0.598	0.748	0.16
GFPTrc	FBgn0051075	CG31075	TrcGFP1|TrcGFP2	3|2	5	2	0.61	0.75|0.45	2|0	0.5975	0.745	0.1606
GFPTrc	FBgn0000046	Act87E	TrcGFP1|TrcGFP2	5|30	35	2	0.61	0.19|1.00	1|2	0.5965	1	0.1624
GFPTrc	FBgn0030451	CG15717	TrcGFP1|TrcGFP2	13|6	19	2	0.6	0.97|0.22	6|0	0.5965	0.974	0.1618
GFPTrc	FBgn0259483	Mob4	TrcGFP1|TrcGFP2	1|2	3	2	0.58	0.42|0.78	0|1	0.5965	0.775	0.1618
GFPTrc	FBgn0033188	Drat	TrcGFP1|TrcGFP2	4|2	6	2	0.58	0.81|0.38	1|1	0.596	0.809	0.1629
GFPTrc	FBgn0032906	RPA2	TrcGFP1|TrcGFP2	2|1	3	2	0.6	0.77|0.42	1|0	0.5945	0.768	0.1635
GFPTrc	FBgn0014870	Psi	TrcGFP1|TrcGFP2	3|5	8	2	0.59	0.40|0.79	3|0	0.594	0.791	0.1641
GFPTrc	FBgn0010380	AP-1-2beta	TrcGFP1|TrcGFP2	8|7	15	2	0.6	0.66|0.52	6|0	0.592	0.663	0.1658
GFPTrc	FBgn0037470	Tailor	TrcGFP1|TrcGFP2	1|3	4	2	0.61	0.33|0.86	1|0	0.592	0.855	0.1658
GFPTrc	FBgn0036462	mRpL39	TrcGFP1|TrcGFP2	1|2	3	2	0.6	0.42|0.76	0|1	0.592	0.762	0.1658
GFPTrc	FBgn0032783	CG10237	TrcGFP1|TrcGFP2	2|1	3	2	0.6	0.77|0.41	1|0	0.5915	0.769	0.1664
GFPTrc	FBgn0043884	mask	TrcGFP1|TrcGFP2	10|10	20	2	0.59	0.60|0.58	8|0	0.5885	0.602	0.1676
GFPTrc	FBgn0261403	sxc	TrcGFP1|TrcGFP2	2|8	10	2	0.58	0.20|0.98	2|0	0.5885	0.979	0.1676
GFPTrc	FBgn0014868	Ost48	TrcGFP1|TrcGFP2	5|3	8	2	0.59	0.79|0.39	3|0	0.588	0.789	0.1681
GFPTrc	FBgn0037770	Art4	TrcGFP1|TrcGFP2	1|3	4	2	0.59	0.37|0.80	0|0	0.586	0.804	0.1687
GFPTrc	FBgn0037709	CG8199	TrcGFP1|TrcGFP2	1|2	3	2	0.57	0.45|0.71	0|0	0.5835	0.714	0.1693
GFPTrc	FBgn0002174	l(2)tid	TrcGFP1|TrcGFP2	3|2	5	2	0.6	0.72|0.44	0|2	0.583	0.724	0.1699
GFPTrc	FBgn0028331	l(1)G0289	TrcGFP1|TrcGFP2	3|5	8	2	0.58	0.38|0.78	3|0	0.5825	0.782	0.1704
GFPTrc	FBgn0037094	CG7611	TrcGFP1|TrcGFP2	4|1	5	2	0.59	0.92|0.24	1|0	0.582	0.923	0.171
GFPTrc	FBgn0260462	CG12163	TrcGFP1|TrcGFP2	4|7	11	2	0.58	0.32|0.84	3|1	0.581	0.842	0.1716
GFPTrc	FBgn0036666	TSG101	TrcGFP1|TrcGFP2	3|2	5	2	0.57	0.71|0.45	2|0	0.58	0.712	0.1727
GFPTrc	FBgn0052425	CG32425	TrcGFP1|TrcGFP2	1|3	4	2	0.58	0.30|0.86	1|0	0.58	0.862	0.1727
GFPTrc	FBgn0027081	ThrRS	TrcGFP1|TrcGFP2	5|1	6	2	0.57	0.88|0.28	0|0	0.5785	0.879	0.1733
GFPTrc	FBgn0016691	ATPsynO	TrcGFP1|TrcGFP2	8|5	13	2	0.58	0.81|0.34	5|0	0.5745	0.808	0.1739
GFPTrc	FBgn0052281	CG32281	TrcGFP1|TrcGFP2	2|1	3	2	0.57	0.71|0.44	0|0	0.573	0.71	0.1744
GFPTrc	FBgn0023213	eIF4G1	TrcGFP1|TrcGFP2	25|36	61	2	0.58	0.29|0.86	20|2	0.5715	0.858	0.1756
GFPTrc	FBgn0037912	sea	TrcGFP1|TrcGFP2	2|1	3	2	0.56	0.74|0.40	1|0	0.5715	0.741	0.1756
GFPTrc	FBgn0003676	CCT1	TrcGFP1|TrcGFP2	47|38	85	2	0.58	0.82|0.32	19|13	0.57	0.816	0.1762
GFPTrc	FBgn0037569	tex	TrcGFP1|TrcGFP2	2|1	3	2	0.57	0.74|0.39	1|0	0.5685	0.743	0.1767
GFPTrc	FBgn0034743	RpS16	TrcGFP1|TrcGFP2	22|18	40	2	0.55	0.83|0.31	4|12	0.568	0.825	0.1779
GFPTrc	FBgn0038277	RpS5b	TrcGFP1|TrcGFP2	1|9	10	2	0.56	0.14|1.00	1|0	0.568	0.995	0.1779
GFPTrc	FBgn0037301	Mms19	TrcGFP1|TrcGFP2	4|2	6	2	0.56	0.83|0.30	2|0	0.564	0.827	0.1785
GFPTrc	FBgn0261609	eIF2alpha	TrcGFP1|TrcGFP2	6|7	13	2	0.56	0.48|0.65	2|3	0.5635	0.651	0.1791
GFPTrc	FBgn0026402	NiPp1	TrcGFP1|TrcGFP2	2|1	3	2	0.56	0.73|0.39	1|0	0.561	0.732	0.1796
GFPTrc	FBgn0040066	wds	TrcGFP1|TrcGFP2	2|1	3	2	0.56	0.71|0.40	1|0	0.5585	0.714	0.1802
GFPTrc	FBgn0040075	rept	TrcGFP1|TrcGFP2	9|5	14	2	0.55	0.85|0.27	2|3	0.5575	0.85	0.1814
GFPTrc	FBgn0024804	Dbp80	TrcGFP1|TrcGFP2	7|4	11	2	0.56	0.82|0.29	3|1	0.5575	0.824	0.1814
GFPTrc	FBgn0031830	COX5B	TrcGFP1|TrcGFP2	3|2	5	2	0.56	0.68|0.43	1|1	0.5555	0.677	0.182
GFPTrc	FBgn0031544	CG17593	TrcGFP1|TrcGFP2	2|3	5	2	0.54	0.40|0.71	1|1	0.5545	0.71	0.1826
GFPTrc	FBgn0030276	Dlic	TrcGFP1|TrcGFP2	3|2	5	2	0.55	0.68|0.42	0|2	0.549	0.681	0.1831
GFPTrc	FBgn0027094	AlaRS	TrcGFP1|TrcGFP2	7|1	8	2	0.54	0.91|0.18	0|0	0.5455	0.911	0.1837
GFPTrc	FBgn0002781	mod(mdg4)	TrcGFP1|TrcGFP2	1|2	3	2	0.54	0.38|0.71	1|0	0.545	0.713	0.1843
GFPTrc	FBgn0017545	RpS3A	TrcGFP1|TrcGFP2	20|26	46	2	0.53	0.27|0.82	4|14	0.5435	0.82	0.1849
GFPTrc	FBgn0005777	PpD3	TrcGFP1|TrcGFP2	9|6	15	2	0.55	0.81|0.28	6|0	0.5435	0.807	0.1855
GFPTrc	FBgn0260442	rhea	TrcGFP1|TrcGFP2	14|8	22	2	0.54	0.87|0.22	8|0	0.5425	0.868	0.1861
GFPTrc	FBgn0283682	Ge-1	TrcGFP1|TrcGFP2	3|5	8	2	0.55	0.32|0.77	3|0	0.5415	0.767	0.1867
GFPTrc	FBgn0027057	CSN1b	TrcGFP1|TrcGFP2	1|2	3	2	0.54	0.43|0.66	0|0	0.541	0.655	0.1873
GFPTrc	FBgn0005671	Vha55	TrcGFP1|TrcGFP2	21|10	31	2	0.53	0.97|0.11	6|4	0.54	0.97	0.1879
GFPTrc	FBgn0010412	RpS19a	TrcGFP1|TrcGFP2	8|13	21	2	0.55	0.18|0.89	7|1	0.5355	0.888	0.1885
GFPTrc	FBgn0038870	Oga	TrcGFP1|TrcGFP2	4|1	5	2	0.52	0.90|0.17	1|0	0.534	0.898	0.1891
GFPTrc	FBgn0038020	GstD9	TrcGFP1|TrcGFP2	12|1	13	2	0.52	1.00|0.06	1|0	0.532	1	0.1903
GFPTrc	FBgn0035878	CG7182	TrcGFP1|TrcGFP2	2|1	3	2	0.54	0.69|0.37	0|0	0.532	0.693	0.1903
GFPTrc	FBgn0026372	RpL23A	TrcGFP1|TrcGFP2	16|24	40	2	0.56	0.15|0.91	4|11	0.5295	0.906	0.1909
GFPTrc	FBgn0261049	Vps45	TrcGFP1|TrcGFP2	2|1	3	2	0.53	0.66|0.40	0|0	0.5275	0.657	0.1915
GFPTrc	FBgn0262619	DNAlig1	TrcGFP1|TrcGFP2	2|8	10	2	0.51	0.10|0.95	3|0	0.5255	0.951	0.1927
GFPTrc	FBgn0259937	Nop60B	TrcGFP1|TrcGFP2	2|1	3	2	0.53	0.68|0.37	1|0	0.5255	0.678	0.1921
GFPTrc	FBgn0032216	Usp14	TrcGFP1|TrcGFP2	10|8	18	2	0.51	0.66|0.39	4|3	0.525	0.664	0.1933
GFPTrc	FBgn0028969	deltaCOP	TrcGFP1|TrcGFP2	1|2	3	2	0.53	0.36|0.69	1|0	0.5245	0.689	0.1939
GFPTrc	FBgn0031604	Elp3	TrcGFP1|TrcGFP2	1|2	3	2	0.53	0.33|0.72	1|0	0.5225	0.715	0.1945
GFPTrc	FBgn0022942	Cbp80	TrcGFP1|TrcGFP2	2|3	5	2	0.52	0.36|0.68	2|0	0.5195	0.675	0.1951
GFPTrc	FBgn0039735	Nph	TrcGFP1|TrcGFP2	4|6	10	2	0.53	0.30|0.74	4|0	0.518	0.739	0.1957
GFPTrc	FBgn0025836	RhoGAP1A	TrcGFP1|TrcGFP2	1|5	6	2	0.51	0.10|0.94	1|0	0.5175	0.939	0.1963
GFPTrc	FBgn0037063	CG9391	TrcGFP1|TrcGFP2	16|5	21	2	0.51	0.99|0.04	5|1	0.516	0.988	0.1975
GFPTrc	FBgn0004237	Hrb87F	TrcGFP1|TrcGFP2	4|3	7	2	0.51	0.65|0.38	3|0	0.516	0.651	0.1975
GFPTrc	FBgn0013576	mtd	TrcGFP1|TrcGFP2	2|2	4	2	0.51	0.52|0.50	0|0	0.5125	0.521	0.1981
GFPTrc	FBgn0030456	CG4332	TrcGFP1|TrcGFP2	1|2	3	2	0.52	0.36|0.66	0|0	0.5085	0.658	0.1988
GFPTrc	FBgn0039632	Cul5	TrcGFP1|TrcGFP2	2|3	5	2	0.51	0.35|0.67	2|0	0.5075	0.665	0.1994
GFPTrc	FBgn0000557	eEF1alpha2	TrcGFP1|TrcGFP2	95|43	138	2	0.51	1.00|0.01	10|31	0.506	1	0.2006
GFPTrc	FBgn0010590	Prosbeta1	TrcGFP1|TrcGFP2	4|3	7	2	0.48	0.65|0.37	1|2	0.506	0.647	0.2
GFPTrc	FBgn0005198	gig	TrcGFP1|TrcGFP2	3|2	5	2	0.5	0.64|0.37	1|0	0.5055	0.641	0.2012
GFPTrc	FBgn0263251	vnc	TrcGFP1|TrcGFP2	4|3	7	2	0.51	0.64|0.37	3|0	0.504	0.635	0.2024
GFPTrc	FBgn0031493	Sf3b2	TrcGFP1|TrcGFP2	2|3	5	2	0.52	0.37|0.64	2|0	0.504	0.64	0.2024
GFPTrc	FBgn0020369	Rpt6	TrcGFP1|TrcGFP2	17|12	29	2	0.47	0.81|0.20	9|2	0.5005	0.805	0.203
GFPTrc	FBgn0284243	betaTub56D	TrcGFP1|TrcGFP2	216|16	232	2	0.51	1.00|0.00	5|11	0.5	1	0.2078
GFPTrc	FBgn0003885	alphaTub84D	TrcGFP1|TrcGFP2	0|84	84	2	0.52	0.00|1.00	0|25	0.5	1	0.2078
GFPTrc	FBgn0000042	Act5C	TrcGFP1|TrcGFP2	81|0	81	2	0.5	1.00|0.00	20|0	0.5	1	0.2078
GFPTrc	FBgn0003884	alphaTub84B	TrcGFP1|TrcGFP2	78|0	78	2	0.49	1.00|0.00	2|0	0.5	1	0.2078
GFPTrc	FBgn0020653	Trxr-1	TrcGFP1|TrcGFP2	47|8	55	2	0.49	1.00|0.00	13|3	0.5	1	0.2078
GFPTrc	FBgn0033342	CG8258	TrcGFP1|TrcGFP2	33|0	33	2	0.5	1.00|0.00	12|0	0.5	1	0.2078
GFPTrc	FBgn0284436	CCT8	TrcGFP1|TrcGFP2	0|29	29	2	0.51	0.00|1.00	0|6	0.5	1	0.2078
GFPTrc	FBgn0038473	Ns1	TrcGFP1|TrcGFP2	1|2	3	2	0.51	0.32|0.68	1|0	0.5	0.677	0.2078
GFPTrc	FBgn0051363	Jupiter	TrcGFP1|TrcGFP2	61|16	77	2	0.5	1.00|0.00	19|9	0.4995	0.999	0.2102
GFPTrc	FBgn0263598	Vha68-2	TrcGFP1|TrcGFP2	13|3	16	2	0.51	0.99|0.01	5|0	0.4995	0.985	0.2102
GFPTrc	FBgn0034967	eIF-5A	TrcGFP1|TrcGFP2	11|0	11	2	0.49	1.00|0.00	1|0	0.4995	0.999	0.2102
GFPTrc	FBgn0285947	RpS10b	TrcGFP1|TrcGFP2	0|8	8	2	0.51	0.00|1.00	0|1	0.4995	0.999	0.2102
GFPTrc	FBgn0032397	Tom70	TrcGFP1|TrcGFP2	2|1	3	2	0.5	0.64|0.36	0|0	0.4995	0.643	0.2108
GFPTrc	FBgn0002783	mor	TrcGFP1|TrcGFP2	0|13	13	2	0.5	0.00|1.00	3|0	0.499	0.998	0.2113
GFPTrc	FBgn0011826	Pp2B-14D	TrcGFP1|TrcGFP2	1|2	3	2	0.49	0.34|0.66	0|0	0.4985	0.657	0.2119
GFPTrc	FBgn0261593	RpS10b	TrcGFP1|TrcGFP2	10|0	10	2	0.49	0.99|0.00	3|0	0.497	0.994	0.2125
GFPTrc	FBgn0016122	Acer	TrcGFP1|TrcGFP2	7|0	7	2	0.49	0.99|0.00	1|0	0.496	0.992	0.2131
GFPTrc	FBgn0285950	RpL19	TrcGFP1|TrcGFP2	0|30	30	2	0.51	0.00|0.99	0|14	0.4955	0.991	0.2137
GFPTrc	FBgn0284442	Mcm3	TrcGFP1|TrcGFP2	0|17	17	2	0.48	0.00|0.98	0|0	0.49	0.98	0.2148
GFPTrc	FBgn0035726	CG9953	TrcGFP1|TrcGFP2	10|4	14	2	0.49	0.91|0.07	4|1	0.49	0.912	0.2142
GFPTrc	FBgn0036927	Gabat	TrcGFP1|TrcGFP2	7|0	7	2	0.52	0.98|0.00	2|0	0.489	0.978	0.2154
GFPTrc	FBgn0261955	kdn	TrcGFP1|TrcGFP2	10|0	10	2	0.5	0.98|0.00	0|0	0.4875	0.975	0.2172
GFPTrc	FBgn0262114	RanBPM	TrcGFP1|TrcGFP2	6|2	8	2	0.49	0.88|0.09	2|1	0.4875	0.881	0.2172
GFPTrc	FBgn0261270	SelD	TrcGFP1|TrcGFP2	6|0	6	2	0.51	0.98|0.00	1|0	0.4875	0.975	0.2172
GFPTrc	FBgn0010379	Akt1	TrcGFP1|TrcGFP2	5|0	5	2	0.5	0.97|0.00	1|0	0.487	0.974	0.2183
GFPTrc	FBgn0010812	unc-45	TrcGFP1|TrcGFP2	2|3	5	2	0.48	0.34|0.63	2|0	0.487	0.631	0.2177
GFPTrc	FBgn0266918	CG32486	TrcGFP1|TrcGFP2	6|0	6	2	0.47	0.97|0.00	1|0	0.4865	0.973	0.2189
GFPTrc	FBgn0038577	CG12321	TrcGFP1|TrcGFP2	10|2	12	2	0.49	0.96|0.01	4|0	0.486	0.96	0.2195
GFPTrc	FBgn0001217	Hsc70-2	TrcGFP1|TrcGFP2	28|0	28	2	0.47	0.97|0.00	15|0	0.484	0.968	0.22
GFPTrc	FBgn0039183	Dis3	TrcGFP1|TrcGFP2	15|5	20	2	0.48	0.96|0.01	7|0	0.4835	0.956	0.2212
GFPTrc	FBgn0015393	hoip	TrcGFP1|TrcGFP2	2|2	4	2	0.48	0.48|0.49	2|0	0.4835	0.486	0.2206
GFPTrc	FBgn0260049	flr	TrcGFP1|TrcGFP2	5|0	5	2	0.46	0.96|0.00	1|0	0.4815	0.963	0.2218
GFPTrc	FBgn0035147	Gale	TrcGFP1|TrcGFP2	8|0	8	2	0.48	0.96|0.00	0|0	0.4805	0.961	0.2223
GFPTrc	FBgn0030136	RpS28b	TrcGFP1|TrcGFP2	27|5	32	2	0.47	0.96|0.00	11|4	0.479	0.958	0.2235
GFPTrc	FBgn0263993	CG43736	TrcGFP1|TrcGFP2	1|2	3	2	0.49	0.34|0.62	0|0	0.479	0.623	0.2235
GFPTrc	FBgn0053864	His1:CG33864	TrcGFP1|TrcGFP2	10|0	10	2	0.5	0.96|0.00	4|0	0.4785	0.957	0.2241
GFPTrc	FBgn0011272	RpL13	TrcGFP1|TrcGFP2	13|12	25	2	0.47	0.58|0.37	6|5	0.476	0.58	0.2252
GFPTrc	FBgn0026370	SRPK	TrcGFP1|TrcGFP2	0|6	6	2	0.48	0.00|0.95	2|0	0.476	0.952	0.2252
GFPTrc	FBgn0262739	AGO1	TrcGFP1|TrcGFP2	2|3	5	2	0.48	0.33|0.62	2|0	0.475	0.624	0.2258
GFPTrc	FBgn0025111	Ant2	TrcGFP1|TrcGFP2	10|0	10	2	0.47	0.95|0.00	4|0	0.474	0.948	0.2263
GFPTrc	FBgn0014427	CG11899	TrcGFP1|TrcGFP2	4|0	4	2	0.44	0.94|0.00	1|0	0.471	0.942	0.2269
GFPTrc	FBgn0037741	CG16908	TrcGFP1|TrcGFP2	2|2	4	2	0.47	0.48|0.46	0|0	0.4705	0.477	0.2275
GFPTrc	FBgn0035498	Fit1	TrcGFP1|TrcGFP2	2|1	3	2	0.46	0.66|0.28	1|0	0.47	0.662	0.2281
GFPTrc	FBgn0036286	CG10616	TrcGFP1|TrcGFP2	6|0	6	2	0.46	0.94|0.00	0|0	0.4685	0.937	0.2286
GFPTrc	FBgn0264607	CaMKII	TrcGFP1|TrcGFP2	0|7	7	2	0.46	0.00|0.93	0|3	0.467	0.934	0.2292
GFPTrc	FBgn0033521	CG12896	TrcGFP1|TrcGFP2	5|0	5	2	0.46	0.93|0.00	0|0	0.466	0.932	0.2298
GFPTrc	FBgn0035257	CG12011	TrcGFP1|TrcGFP2	4|0	4	2	0.47	0.93|0.00	1|0	0.4655	0.931	0.2304
GFPTrc	FBgn0037270	eIF3f1	TrcGFP1|TrcGFP2	5|4	9	2	0.46	0.58|0.34	4|0	0.4625	0.583	0.2309
GFPTrc	FBgn0017566	ND-75	TrcGFP1|TrcGFP2	10|3	13	2	0.47	0.91|0.01	5|0	0.461	0.913	0.2315
GFPTrc	FBgn0013276	Hsp70Ab	TrcGFP1|TrcGFP2	0|19	19	2	0.45	0.00|0.92	0|10	0.4605	0.921	0.2327
GFPTrc	FBgn0035044	CG3663	TrcGFP1|TrcGFP2	5|0	5	2	0.45	0.92|0.00	0|0	0.4605	0.921	0.2327
GFPTrc	FBgn0013749	Arf102F	TrcGFP1|TrcGFP2	5|0	5	2	0.47	0.92|0.00	2|0	0.46	0.92	0.2332
GFPTrc	FBgn0036451	CG9425	TrcGFP1|TrcGFP2	3|2	5	2	0.46	0.61|0.31	1|0	0.4595	0.613	0.2338
GFPTrc	FBgn0285952	eEF5	TrcGFP1|TrcGFP2	0|6	6	2	0.47	0.00|0.91	0|0	0.456	0.912	0.2349
GFPTrc	FBgn0035630	CG10576	TrcGFP1|TrcGFP2	5|0	5	2	0.46	0.91|0.00	0|0	0.456	0.912	0.2349
GFPTrc	FBgn0013275	Hsp70Aa	TrcGFP1|TrcGFP2	15|0	15	2	0.46	0.91|0.00	8|0	0.454	0.908	0.2361
GFPTrc	FBgn0029857	wuho	TrcGFP1|TrcGFP2	4|0	4	2	0.45	0.91|0.00	0|0	0.454	0.908	0.2361
GFPTrc	FBgn0010235	Klc	TrcGFP1|TrcGFP2	5|0	5	2	0.46	0.91|0.00	0|0	0.4525	0.905	0.2372
GFPTrc	FBgn0030026	sni	TrcGFP1|TrcGFP2	3|0	3	2	0.47	0.91|0.00	1|0	0.4525	0.905	0.2372
GFPTrc	FBgn0042134	Capr	TrcGFP1|TrcGFP2	7|0	7	2	0.47	0.90|0.00	0|0	0.4505	0.901	0.2384
GFPTrc	FBgn0034817	Art7	TrcGFP1|TrcGFP2	1|2	3	2	0.45	0.30|0.60	0|0	0.4505	0.598	0.2384
GFPTrc	FBgn0011016	SsRbeta	TrcGFP1|TrcGFP2	2|2	4	2	0.45	0.45|0.45	2|0	0.45	0.453	0.2395
GFPTrc	FBgn0038461	CG3678	TrcGFP1|TrcGFP2	4|0	4	2	0.45	0.90|0.00	0|0	0.45	0.9	0.2395
GFPTrc	FBgn0028700	RfC38	TrcGFP1|TrcGFP2	0|4	4	2	0.45	0.00|0.90	0|0	0.4495	0.899	0.2401
GFPTrc	FBgn0024332	Mcm3	TrcGFP1|TrcGFP2	34|0	34	2	0.46	0.90|0.00	21|0	0.4485	0.897	0.2406
GFPTrc	FBgn0033518	Prx2540-2	TrcGFP1|TrcGFP2	0|3	3	2	0.46	0.00|0.90	0|1	0.4475	0.895	0.2412
GFPTrc	FBgn0037686	RpL34b	TrcGFP1|TrcGFP2	3|1	4	2	0.45	0.76|0.13	2|0	0.447	0.763	0.2418
GFPTrc	FBgn0031664	CG8892	TrcGFP1|TrcGFP2	4|0	4	2	0.45	0.89|0.00	0|0	0.446	0.892	0.2423
GFPTrc	FBgn0019936	RpS20	TrcGFP1|TrcGFP2	5|0	5	2	0.46	0.89|0.00	0|0	0.4445	0.889	0.2429
GFPTrc	FBgn0051549	CG31549	TrcGFP1|TrcGFP2	5|2	7	2	0.43	0.79|0.10	3|0	0.444	0.793	0.2435
GFPTrc	FBgn0015218	eIF-4E	TrcGFP1|TrcGFP2	8|0	8	2	0.44	0.88|0.00	4|0	0.4415	0.883	0.244
GFPTrc	FBgn0010803	TrpRS	TrcGFP1|TrcGFP2	14|6	20	2	0.49	0.86|0.01	6|2	0.439	0.864	0.2452
GFPTrc	FBgn0011762	DNApol-alpha50	TrcGFP1|TrcGFP2	4|0	4	2	0.45	0.88|0.00	0|0	0.439	0.878	0.2452
GFPTrc	FBgn0260484	HIP	TrcGFP1|TrcGFP2	15|6	21	2	0.43	0.87|0.00	5|4	0.437	0.871	0.2457
GFPTrc	FBgn0033471	CG12134	TrcGFP1|TrcGFP2	4|0	4	2	0.43	0.87|0.00	1|0	0.437	0.874	0.2463
GFPTrc	FBgn0003889	betaTub85D	TrcGFP1|TrcGFP2	0|62	62	2	0.42	0.00|0.87	7|33	0.436	0.872	0.2469
GFPTrc	FBgn0034921	DCP1	TrcGFP1|TrcGFP2	5|4	9	2	0.45	0.56|0.31	3|1	0.4355	0.558	0.2474
GFPTrc	FBgn0034282	Mapmodulin	TrcGFP1|TrcGFP2	3|0	3	2	0.41	0.87|0.00	0|0	0.4335	0.867	0.2485
GFPTrc	FBgn0034999	CG3394	TrcGFP1|TrcGFP2	2|1	3	2	0.42	0.57|0.30	0|0	0.4335	0.571	0.2485
GFPTrc	FBgn0015664	Dref	TrcGFP1|TrcGFP2	1|2	3	2	0.45	0.30|0.57	0|0	0.433	0.566	0.2491
GFPTrc	FBgn0035601	Uev1A	TrcGFP1|TrcGFP2	3|0	3	2	0.43	0.87|0.00	0|0	0.4325	0.865	0.2497
GFPTrc	FBgn0036760	CG5567	TrcGFP1|TrcGFP2	3|0	3	2	0.43	0.86|0.00	0|0	0.432	0.864	0.2502
GFPTrc	FBgn0024291	Sirt1	TrcGFP1|TrcGFP2	1|2	3	2	0.42	0.25|0.61	1|0	0.43	0.61	0.2508
GFPTrc	FBgn0040237	bor	TrcGFP1|TrcGFP2	3|0	3	2	0.47	0.86|0.00	1|0	0.4295	0.859	0.2514
GFPTrc	FBgn0031663	CG8891	TrcGFP1|TrcGFP2	3|0	3	2	0.45	0.86|0.00	0|0	0.429	0.858	0.2519
GFPTrc	FBgn0034371	SP2637	TrcGFP1|TrcGFP2	3|0	3	2	0.43	0.86|0.00	0|0	0.4285	0.857	0.2525
GFPTrc	FBgn0042178	CG32165	TrcGFP1|TrcGFP2	0|6	6	2	0.43	0.00|0.86	0|0	0.428	0.856	0.2541
GFPTrc	FBgn0040011	Slmap	TrcGFP1|TrcGFP2	1|3	4	2	0.42	0.20|0.65	0|0	0.428	0.654	0.2541
GFPTrc	FBgn0029118	ScsbetaG	TrcGFP1|TrcGFP2	0|3	3	2	0.46	0.00|0.86	1|0	0.428	0.856	0.2541
GFPTrc	FBgn0029665	CG14270	TrcGFP1|TrcGFP2	0|3	3	2	0.43	0.00|0.86	0|0	0.4275	0.855	0.2547
GFPTrc	FBgn0052626	AMPdeam	TrcGFP1|TrcGFP2	8|4	12	2	0.44	0.78|0.07	4|1	0.4265	0.782	0.2558
GFPTrc	FBgn0260936	scny	TrcGFP1|TrcGFP2	1|3	4	2	0.43	0.21|0.64	0|0	0.4265	0.641	0.2558
GFPTrc	FBgn0050481	mRpL53	TrcGFP1|TrcGFP2	3|1	4	2	0.42	0.73|0.12	2|0	0.4245	0.731	0.2563
GFPTrc	FBgn0033698	CG8858	TrcGFP1|TrcGFP2	10|4	14	2	0.44	0.84|0.01	6|0	0.4235	0.836	0.2569
GFPTrc	FBgn0020660	eIF4B	TrcGFP1|TrcGFP2	26|11	37	2	0.41	0.84|0.00	13|4	0.422	0.844	0.258
GFPTrc	FBgn0052479	Usp10	TrcGFP1|TrcGFP2	5|4	9	2	0.43	0.56|0.29	4|0	0.422	0.559	0.258
GFPTrc	FBgn0011704	RnrS	TrcGFP1|TrcGFP2	0|3	3	2	0.42	0.00|0.84	1|0	0.4215	0.843	0.2586
GFPTrc	FBgn0051739	AspRS-m	TrcGFP1|TrcGFP2	6|3	9	2	0.42	0.75|0.09	4|0	0.42	0.754	0.2591
GFPTrc	FBgn0027079	ValRS	TrcGFP1|TrcGFP2	3|1	4	2	0.43	0.64|0.19	0|0	0.419	0.644	0.2602
GFPTrc	FBgn0010341	Cdc42	TrcGFP1|TrcGFP2	0|3	3	2	0.4	0.00|0.84	0|0	0.419	0.838	0.2602
GFPTrc	FBgn0040077	primo-1	TrcGFP1|TrcGFP2	7|2	9	2	0.4	0.82|0.01	2|2	0.4185	0.824	0.2613
GFPTrc	FBgn0003416	sl	TrcGFP1|TrcGFP2	5|2	7	2	0.42	0.77|0.07	3|0	0.4185	0.769	0.2613
GFPTrc	FBgn0037742	Rpt3R	TrcGFP1|TrcGFP2	0|3	3	2	0.41	0.00|0.84	0|0	0.4185	0.837	0.2618
GFPTrc	FBgn0264492	CkIIalpha	TrcGFP1|TrcGFP2	5|1	6	2	0.41	0.81|0.02	3|0	0.4175	0.813	0.2624
GFPTrc	FBgn0019890	Smg5	TrcGFP1|TrcGFP2	4|1	5	2	0.43	0.79|0.05	2|0	0.417	0.788	0.2629
GFPTrc	FBgn0263603	Zn72D	TrcGFP1|TrcGFP2	2|1	3	2	0.41	0.60|0.24	1|0	0.416	0.597	0.2635
GFPTrc	FBgn0266465	GckIII	TrcGFP1|TrcGFP2	4|0	4	2	0.41	0.83|0.00	0|0	0.4155	0.831	0.2645
GFPTrc	FBgn0030530	jub	TrcGFP1|TrcGFP2	1|2	3	2	0.42	0.29|0.54	0|0	0.4155	0.537	0.2651
GFPTrc	FBgn0038578	MED17	TrcGFP1|TrcGFP2	0|3	3	2	0.42	0.00|0.83	1|0	0.4155	0.831	0.2645
GFPTrc	FBgn0264978	Slh	TrcGFP1|TrcGFP2	4|0	4	2	0.4	0.83|0.00	0|0	0.415	0.83	0.2656
GFPTrc	FBgn0026373	RpII33	TrcGFP1|TrcGFP2	3|1	4	2	0.41	0.73|0.10	2|0	0.4125	0.726	0.2662
GFPTrc	FBgn0261599	RpS29	TrcGFP1|TrcGFP2	2|0	2	2	0.4	0.82|0.00	1|0	0.4115	0.823	0.2667
GFPTrc	FBgn0004838	Hrb27C	TrcGFP1|TrcGFP2	14|25	39	2	0.42	0.00|0.82	4|13	0.41	0.82	0.2672
GFPTrc	FBgn0024555	flfl	TrcGFP1|TrcGFP2	2|1	3	2	0.4	0.57|0.25	1|0	0.4085	0.566	0.2678
GFPTrc	FBgn0004915	TfIIB	TrcGFP1|TrcGFP2	2|2	4	2	0.4	0.43|0.38	2|0	0.4065	0.429	0.2683
GFPTrc	FBgn0014141	cher	TrcGFP1|TrcGFP2	6|1	7	2	0.42	0.80|0.01	3|0	0.406	0.803	0.2689
GFPTrc	FBgn0034315	CG5721	TrcGFP1|TrcGFP2	3|0	3	2	0.4	0.81|0.00	0|0	0.405	0.81	0.2694
GFPTrc	FBgn0024996	eIF2Bbeta	TrcGFP1|TrcGFP2	3|1	4	2	0.4	0.71|0.10	2|0	0.4035	0.712	0.2699
GFPTrc	FBgn0011638	La	TrcGFP1|TrcGFP2	5|0	5	2	0.41	0.81|0.00	3|0	0.403	0.806	0.271
GFPTrc	FBgn0051864	Qtzl	TrcGFP1|TrcGFP2	0|2	2	2	0.38	0.00|0.81	0|0	0.403	0.806	0.271
GFPTrc	FBgn0011787	mRpL12	TrcGFP1|TrcGFP2	5|2	7	2	0.41	0.71|0.09	2|1	0.4015	0.711	0.2721
GFPTrc	FBgn0038307	mRpS10	TrcGFP1|TrcGFP2	2|0	2	2	0.39	0.80|0.00	0|0	0.4015	0.803	0.2721
GFPTrc	FBgn0283472	S6k	TrcGFP1|TrcGFP2	0|3	3	2	0.4	0.00|0.80	0|0	0.4005	0.801	0.2726
GFPTrc	FBgn0000115	Arl1	TrcGFP1|TrcGFP2	2|0	2	2	0.39	0.80|0.00	0|0	0.3995	0.799	0.2732
GFPTrc	FBgn0014930	CG2846	TrcGFP1|TrcGFP2	2|0	2	2	0.4	0.80|0.00	1|0	0.399	0.798	0.2737
GFPTrc	FBgn0003268	rod	TrcGFP1|TrcGFP2	7|2	9	2	0.4	0.79|0.00	4|0	0.3985	0.794	0.2743
GFPTrc	FBgn0010611	Hmgs	TrcGFP1|TrcGFP2	3|0	3	2	0.41	0.80|0.00	0|0	0.398	0.796	0.2748
GFPTrc	FBgn0260861	Trs23	TrcGFP1|TrcGFP2	2|0	2	2	0.41	0.79|0.00	0|0	0.3955	0.791	0.2753
GFPTrc	FBgn0035911	CG6638	TrcGFP1|TrcGFP2	3|1	4	2	0.4	0.70|0.09	2|0	0.3945	0.704	0.2769
GFPTrc	FBgn0039132	AP-1sigma	TrcGFP1|TrcGFP2	2|0	2	2	0.42	0.79|0.00	0|0	0.3945	0.789	0.2769
GFPTrc	FBgn0285948	RpL27A	TrcGFP1|TrcGFP2	0|2	2	2	0.4	0.00|0.79	0|0	0.3945	0.789	0.2769
GFPTrc	FBgn0003559	su(f)	TrcGFP1|TrcGFP2	2|1	3	2	0.39	0.55|0.24	0|0	0.3935	0.548	0.2775
GFPTrc	FBgn0031909	CG5181	TrcGFP1|TrcGFP2	2|0	2	2	0.41	0.79|0.00	1|0	0.3925	0.785	0.278
GFPTrc	FBgn0000045	Act79B	TrcGFP1|TrcGFP2	0|27	27	2	0.4	0.00|0.78	0|20	0.392	0.784	0.2785
GFPTrc	FBgn0015834	eIF3i	TrcGFP1|TrcGFP2	19|12	31	2	0.39	0.77|0.01	8|5	0.3915	0.774	0.2791
GFPTrc	FBgn0031459	CG2862	TrcGFP1|TrcGFP2	0|2	2	2	0.38	0.00|0.78	0|0	0.391	0.782	0.2796
GFPTrc	FBgn0014877	Roe1	TrcGFP1|TrcGFP2	2|0	2	2	0.38	0.78|0.00	0|0	0.389	0.778	0.2801
GFPTrc	FBgn0000150	awd	TrcGFP1|TrcGFP2	2|2	4	2	0.4	0.41|0.37	1|1	0.3885	0.407	0.2812
GFPTrc	FBgn0027951	MTA1-like	TrcGFP1|TrcGFP2	3|0	3	2	0.38	0.78|0.00	1|0	0.3885	0.777	0.2812
GFPTrc	FBgn0010408	RpS9	TrcGFP1|TrcGFP2	5|9	14	2	0.39	0.04|0.74	4|2	0.388	0.735	0.2828
GFPTrc	FBgn0014032	Sptr	TrcGFP1|TrcGFP2	2|0	2	2	0.4	0.78|0.00	0|0	0.388	0.776	0.2828
GFPTrc	FBgn0036300	Pmm2	TrcGFP1|TrcGFP2	2|0	2	2	0.37	0.78|0.00	0|0	0.388	0.776	0.2828
GFPTrc	FBgn0035534	mRpS6	TrcGFP1|TrcGFP2	2|0	2	2	0.38	0.78|0.00	0|0	0.3875	0.775	0.2833
GFPTrc	FBgn0035032	ATPsynF	TrcGFP1|TrcGFP2	2|0	2	2	0.38	0.77|0.00	0|0	0.3865	0.773	0.2838
GFPTrc	FBgn0035083	Tina-1	TrcGFP1|TrcGFP2	2|0	2	2	0.37	0.77|0.00	0|0	0.3855	0.771	0.2849
GFPTrc	FBgn0264694	mgr	TrcGFP1|TrcGFP2	0|2	2	2	0.38	0.00|0.77	0|0	0.3855	0.771	0.2849
GFPTrc	FBgn0267976	Tim23	TrcGFP1|TrcGFP2	2|0	2	2	0.38	0.77|0.00	0|1	0.385	0.77	0.2854
GFPTrc	FBgn0261797	Dhc64C	TrcGFP1|TrcGFP2	31|9	40	2	0.4	0.77|0.00	21|0	0.3845	0.769	0.2859
GFPTrc	FBgn0028982	Spt6	TrcGFP1|TrcGFP2	4|0	4	2	0.41	0.77|0.00	1|0	0.3825	0.765	0.2864
GFPTrc	FBgn0051617	His1:CG31617	TrcGFP1|TrcGFP2	0|2	2	2	0.4	0.00|0.76	0|0	0.382	0.764	0.2869
GFPTrc	FBgn0044510	mRpS5	TrcGFP1|TrcGFP2	1|3	4	2	0.4	0.09|0.67	1|1	0.3815	0.671	0.2885
GFPTrc	FBgn0022936	CycH	TrcGFP1|TrcGFP2	2|0	2	2	0.38	0.76|0.00	0|0	0.3815	0.763	0.2885
GFPTrc	FBgn0260648	Rrp40	TrcGFP1|TrcGFP2	2|0	2	2	0.37	0.76|0.00	1|0	0.3815	0.763	0.2885
GFPTrc	FBgn0033555	RpS15Ab	TrcGFP1|TrcGFP2	0|6	6	2	0.41	0.00|0.76	0|4	0.381	0.762	0.29
GFPTrc	FBgn0267912	CanA-14F	TrcGFP1|TrcGFP2	3|0	3	2	0.38	0.76|0.00	0|0	0.381	0.762	0.29
GFPTrc	FBgn0032020	CG7787	TrcGFP1|TrcGFP2	2|0	2	2	0.38	0.76|0.00	0|0	0.381	0.762	0.29
GFPTrc	FBgn0038810	Srp72	TrcGFP1|TrcGFP2	9|5	14	2	0.37	0.70|0.07	3|3	0.3805	0.696	0.2906
GFPTrc	FBgn0015614	CanB2	TrcGFP1|TrcGFP2	2|0	2	2	0.38	0.76|0.00	0|0	0.38	0.76	0.2911
GFPTrc	FBgn0086346	ALiX	TrcGFP1|TrcGFP2	26|15	41	2	0.38	0.76|0.00	15|2	0.3795	0.755	0.2916
GFPTrc	FBgn0002638	Rcc1	TrcGFP1|TrcGFP2	3|0	3	2	0.39	0.76|0.00	0|0	0.379	0.758	0.2926
GFPTrc	FBgn0036761	MED19	TrcGFP1|TrcGFP2	0|2	2	2	0.39	0.00|0.76	1|0	0.379	0.758	0.2926
GFPTrc	FBgn0032217	CG4972	TrcGFP1|TrcGFP2	3|0	3	2	0.39	0.76|0.00	0|0	0.3785	0.757	0.2941
GFPTrc	FBgn0029094	asf1	TrcGFP1|TrcGFP2	0|2	2	2	0.36	0.00|0.76	0|0	0.3785	0.757	0.2941
GFPTrc	FBgn0263863	mRpL45	TrcGFP1|TrcGFP2	2|0	2	2	0.38	0.76|0.00	1|0	0.3785	0.757	0.2941
GFPTrc	FBgn0039163	CG5515	TrcGFP1|TrcGFP2	2|0	2	2	0.38	0.76|0.00	0|0	0.378	0.756	0.2946
GFPTrc	FBgn0026259	eIF5B	TrcGFP1|TrcGFP2	3|0	3	2	0.38	0.76|0.00	1|0	0.3775	0.755	0.2951
GFPTrc	FBgn0032229	CG5045	TrcGFP1|TrcGFP2	3|0	3	2	0.37	0.75|0.00	2|0	0.377	0.754	0.2966
GFPTrc	FBgn0003134	Pp1alpha-96A	TrcGFP1|TrcGFP2	2|0	2	2	0.38	0.75|0.00	1|0	0.377	0.754	0.2966
GFPTrc	FBgn0019830	colt	TrcGFP1|TrcGFP2	0|2	2	2	0.36	0.00|0.75	0|0	0.377	0.754	0.2966
GFPTrc	FBgn0024846	p38b	TrcGFP1|TrcGFP2	0|2	2	2	0.37	0.00|0.75	1|0	0.3755	0.751	0.2976
GFPTrc	FBgn0035989	CG3967	TrcGFP1|TrcGFP2	0|2	2	2	0.39	0.00|0.75	0|0	0.3755	0.751	0.2976
GFPTrc	FBgn0013675	mt:CoII	TrcGFP1|TrcGFP2	2|0	2	2	0.35	0.75|0.00	1|0	0.375	0.75	0.2986
GFPTrc	FBgn0030503	Tango2	TrcGFP1|TrcGFP2	2|0	2	2	0.39	0.75|0.00	0|0	0.375	0.75	0.2986
GFPTrc	FBgn0024509	Sec13	TrcGFP1|TrcGFP2	2|2	4	2	0.38	0.38|0.37	2|0	0.374	0.377	0.3006
GFPTrc	FBgn0001215	Hrb98DE	TrcGFP1|TrcGFP2	3|0	3	2	0.37	0.75|0.00	2|0	0.374	0.748	0.3006
GFPTrc	FBgn0019624	COX5A	TrcGFP1|TrcGFP2	2|0	2	2	0.38	0.75|0.00	0|0	0.374	0.748	0.3006
GFPTrc	FBgn0034914	CG5554	TrcGFP1|TrcGFP2	2|0	2	2	0.4	0.75|0.00	1|0	0.374	0.748	0.3006
GFPTrc	FBgn0261524	lic	TrcGFP1|TrcGFP2	8|17	25	2	0.37	0.00|0.75	9|3	0.3725	0.745	0.3011
GFPTrc	FBgn0260441	RpS12	TrcGFP1|TrcGFP2	3|0	3	2	0.36	0.74|0.00	2|0	0.3715	0.743	0.3021
GFPTrc	FBgn0019644	ATPsynB	TrcGFP1|TrcGFP2	2|0	2	2	0.39	0.74|0.00	0|0	0.3715	0.743	0.3021
GFPTrc	FBgn0011327	Uch-L5	TrcGFP1|TrcGFP2	10|6	16	2	0.38	0.69|0.05	2|5	0.371	0.691	0.303
GFPTrc	FBgn0005322	nmd	TrcGFP1|TrcGFP2	2|0	2	2	0.38	0.74|0.00	1|0	0.371	0.742	0.303
GFPTrc	FBgn0015521	RpS21	TrcGFP1|TrcGFP2	11|5	16	2	0.38	0.74|0.00	6|2	0.3705	0.74	0.3045
GFPTrc	FBgn0038745	CG4538	TrcGFP1|TrcGFP2	0|3	3	2	0.38	0.00|0.74	0|0	0.3705	0.741	0.304
GFPTrc	FBgn0035760	CG8607	TrcGFP1|TrcGFP2	0|2	2	2	0.37	0.00|0.74	0|0	0.3705	0.741	0.304
GFPTrc	FBgn0031020	NAA15-16	TrcGFP1|TrcGFP2	4|10	14	2	0.36	0.00|0.74	7|0	0.3695	0.738	0.305
GFPTrc	FBgn0003607	Su(var)205	TrcGFP1|TrcGFP2	3|3	6	2	0.38	0.37|0.37	3|0	0.369	0.37	0.306
GFPTrc	FBgn0283535	Vha26	TrcGFP1|TrcGFP2	2|0	2	2	0.34	0.74|0.00	0|0	0.369	0.738	0.306
GFPTrc	FBgn0035947	Srp68	TrcGFP1|TrcGFP2	6|0	6	2	0.4	0.74|0.00	2|2	0.368	0.736	0.3069
GFPTrc	FBgn0061359	CG33671	TrcGFP1|TrcGFP2	3|0	3	2	0.37	0.74|0.00	2|0	0.368	0.736	0.3069
GFPTrc	FBgn0263120	Acsl	TrcGFP1|TrcGFP2	3|0	3	2	0.36	0.74|0.00	0|0	0.3675	0.735	0.3074
GFPTrc	FBgn0086134	Prosalpha2	TrcGFP1|TrcGFP2	4|7	11	2	0.36	0.07|0.66	4|1	0.367	0.664	0.3079
GFPTrc	FBgn0001612	Grip91	TrcGFP1|TrcGFP2	1|3	4	2	0.36	0.09|0.65	2|0	0.3665	0.648	0.3088
GFPTrc	FBgn0051126	CG31126	TrcGFP1|TrcGFP2	3|0	3	2	0.4	0.73|0.00	2|0	0.3665	0.733	0.3084
GFPTrc	FBgn0035853	UbcE2M	TrcGFP1|TrcGFP2	2|4	6	2	0.37	0.10|0.63	2|1	0.364	0.627	0.3098
GFPTrc	FBgn0031267	Ipk2	TrcGFP1|TrcGFP2	2|0	2	2	0.39	0.73|0.00	0|0	0.364	0.728	0.3098
GFPTrc	FBgn0027554	CG8042	TrcGFP1|TrcGFP2	3|0	3	2	0.37	0.73|0.00	0|0	0.3625	0.725	0.3108
GFPTrc	FBgn0262737	mub	TrcGFP1|TrcGFP2	2|0	2	2	0.38	0.73|0.00	1|0	0.3625	0.725	0.3108
GFPTrc	FBgn0031759	lid	TrcGFP1|TrcGFP2	5|0	5	2	0.37	0.72|0.00	3|0	0.362	0.724	0.3112
GFPTrc	FBgn0033607	CG9062	TrcGFP1|TrcGFP2	3|0	3	2	0.37	0.72|0.00	0|0	0.3615	0.723	0.3117
GFPTrc	FBgn0004103	Pp1-87B	TrcGFP1|TrcGFP2	0|3	3	2	0.37	0.00|0.72	0|2	0.361	0.722	0.3122
GFPTrc	FBgn0000212	brm	TrcGFP1|TrcGFP2	2|6	8	2	0.38	0.01|0.71	4|0	0.36	0.711	0.3127
GFPTrc	FBgn0037312	CG11999	TrcGFP1|TrcGFP2	2|4	6	2	0.34	0.09|0.63	2|1	0.3595	0.626	0.3141
GFPTrc	FBgn0039349	Ssadh	TrcGFP1|TrcGFP2	3|0	3	2	0.34	0.72|0.00	2|0	0.3595	0.719	0.3141
GFPTrc	FBgn0031877	CG10399	TrcGFP1|TrcGFP2	2|0	2	2	0.34	0.72|0.00	0|0	0.3595	0.719	0.3141
GFPTrc	FBgn0030093	Bap111	TrcGFP1|TrcGFP2	5|3	8	2	0.34	0.60|0.12	4|0	0.359	0.597	0.3146
GFPTrc	FBgn0052016	4E-T	TrcGFP1|TrcGFP2	4|2	6	2	0.36	0.63|0.09	3|0	0.3585	0.631	0.315
GFPTrc	FBgn0027527	Osi6	TrcGFP1|TrcGFP2	2|0	2	2	0.34	0.72|0.00	0|0	0.358	0.716	0.3155
GFPTrc	FBgn0029113	Uba2	TrcGFP1|TrcGFP2	11|6	17	2	0.36	0.71|0.01	8|0	0.3575	0.709	0.316
GFPTrc	FBgn0267336	Glut4EF	TrcGFP1|TrcGFP2	0|2	2	2	0.36	0.00|0.71	0|1	0.357	0.714	0.3164
GFPTrc	FBgn0032702	CG10376	TrcGFP1|TrcGFP2	2|0	2	2	0.37	0.71|0.00	1|0	0.3565	0.713	0.3169
GFPTrc	FBgn0004432	Cyp1	TrcGFP1|TrcGFP2	4|2	6	2	0.36	0.60|0.12	1|2	0.356	0.595	0.3188
GFPTrc	FBgn0030692	mRpS30	TrcGFP1|TrcGFP2	3|0	3	2	0.34	0.71|0.00	2|0	0.356	0.712	0.3188
GFPTrc	FBgn0286213	RpS12	TrcGFP1|TrcGFP2	0|3	3	2	0.37	0.00|0.71	0|2	0.356	0.712	0.3188
GFPTrc	FBgn0027513	ana2	TrcGFP1|TrcGFP2	2|0	2	2	0.38	0.71|0.00	1|0	0.356	0.712	0.3188
GFPTrc	FBgn0010516	wal	TrcGFP1|TrcGFP2	4|9	13	2	0.35	0.01|0.70	2|4	0.3555	0.703	0.3192
GFPTrc	FBgn0003261	Rm62	TrcGFP1|TrcGFP2	23|16	39	2	0.37	0.69|0.02	2|15	0.355	0.692	0.3197
GFPTrc	FBgn0032242	CG5355	TrcGFP1|TrcGFP2	3|0	3	2	0.35	0.71|0.00	0|0	0.354	0.708	0.3202
GFPTrc	FBgn0025463	Bap60	TrcGFP1|TrcGFP2	0|3	3	2	0.36	0.00|0.71	0|2	0.3535	0.707	0.3206
GFPTrc	FBgn0037370	CG1236	TrcGFP1|TrcGFP2	2|0	2	2	0.35	0.70|0.00	0|0	0.352	0.704	0.3211
GFPTrc	FBgn0051357	CG31357	TrcGFP1|TrcGFP2	2|2	4	2	0.35	0.35|0.35	2|0	0.3515	0.353	0.3216
GFPTrc	FBgn0033352	PAN2	TrcGFP1|TrcGFP2	3|0	3	2	0.34	0.70|0.00	1|0	0.351	0.702	0.322
GFPTrc	FBgn0025574	Pli	TrcGFP1|TrcGFP2	2|0	2	2	0.34	0.70|0.00	0|0	0.3505	0.701	0.3225
GFPTrc	FBgn0261456	hpo	TrcGFP1|TrcGFP2	0|3	3	2	0.37	0.00|0.70	2|0	0.35	0.7	0.3234
GFPTrc	FBgn0263237	Cdk7	TrcGFP1|TrcGFP2	2|0	2	2	0.36	0.70|0.00	0|0	0.35	0.7	0.3234
GFPTrc	FBgn0032453	CG6180	TrcGFP1|TrcGFP2	7|2	9	2	0.33	0.70|0.00	5|0	0.3495	0.699	0.3239
GFPTrc	FBgn0035688	fmt	TrcGFP1|TrcGFP2	0|4	4	2	0.33	0.00|0.70	0|0	0.349	0.698	0.3248
GFPTrc	FBgn0283442	vas	TrcGFP1|TrcGFP2	3|0	3	2	0.34	0.70|0.00	2|0	0.349	0.698	0.3248
GFPTrc	FBgn0003978	vls	TrcGFP1|TrcGFP2	2|0	2	2	0.35	0.70|0.00	0|0	0.3485	0.697	0.3252
GFPTrc	FBgn0028325	Pdha	TrcGFP1|TrcGFP2	28|11	39	2	0.34	0.69|0.00	9|12	0.347	0.694	0.3257
GFPTrc	FBgn0011289	TfIIA-L	TrcGFP1|TrcGFP2	0|2	2	2	0.34	0.00|0.69	0|0	0.346	0.692	0.3262
GFPTrc	FBgn0031050	Arp10	TrcGFP1|TrcGFP2	0|2	2	2	0.37	0.00|0.69	0|0	0.345	0.69	0.3275
GFPTrc	FBgn0036052	CG10809	TrcGFP1|TrcGFP2	0|2	2	2	0.36	0.00|0.69	0|0	0.345	0.69	0.3275
GFPTrc	FBgn0278608	Dsp1	TrcGFP1|TrcGFP2	0|2	2	2	0.31	0.00|0.69	0|0	0.345	0.69	0.3275
GFPTrc	FBgn0038964	Nop56	TrcGFP1|TrcGFP2	0|2	2	2	0.35	0.00|0.69	0|1	0.344	0.688	0.328
GFPTrc	FBgn0016120	ATPsynD	TrcGFP1|TrcGFP2	3|3	6	2	0.35	0.33|0.36	2|1	0.343	0.355	0.3289
GFPTrc	FBgn0032781	RtcB	TrcGFP1|TrcGFP2	0|2	2	2	0.33	0.00|0.69	1|0	0.343	0.686	0.3289
GFPTrc	FBgn0032157	Etl1	TrcGFP1|TrcGFP2	1|2	3	2	0.33	0.22|0.47	0|0	0.3415	0.465	0.3303
GFPTrc	FBgn0033844	bbc	TrcGFP1|TrcGFP2	0|2	2	2	0.34	0.00|0.68	0|0	0.3415	0.683	0.3303
GFPTrc	FBgn0035401	CG1291	TrcGFP1|TrcGFP2	2|0	2	2	0.33	0.68|0.00	0|0	0.3415	0.683	0.3303
GFPTrc	FBgn0031450	Hrs	TrcGFP1|TrcGFP2	3|0	3	2	0.34	0.67|0.00	0|0	0.336	0.672	0.3307
GFPTrc	FBgn0029979	mahe	TrcGFP1|TrcGFP2	6|4	10	2	0.34	0.57|0.10	5|0	0.3355	0.569	0.3316
GFPTrc	FBgn0032818	CG10628	TrcGFP1|TrcGFP2	2|0	2	2	0.33	0.67|0.00	0|0	0.3355	0.671	0.3316
GFPTrc	FBgn0015268	Nap1	TrcGFP1|TrcGFP2	10|10	20	2	0.33	0.33|0.34	4|5	0.3345	0.341	0.3321
GFPTrc	FBgn0037643	ScsbetaA	TrcGFP1|TrcGFP2	20|17	37	2	0.33	0.53|0.14	8|8	0.3335	0.532	0.3325
GFPTrc	FBgn0032198	eEF1delta	TrcGFP1|TrcGFP2	8|5	13	2	0.33	0.61|0.05	5|1	0.333	0.612	0.333
GFPTrc	FBgn0037351	RpL13A	TrcGFP1|TrcGFP2	4|0	4	2	0.34	0.67|0.00	3|0	0.3325	0.665	0.3335
GFPTrc	FBgn0027363	Stam	TrcGFP1|TrcGFP2	3|0	3	2	0.35	0.66|0.00	2|0	0.332	0.664	0.3339
GFPTrc	FBgn0017558	Pdk	TrcGFP1|TrcGFP2	2|0	2	2	0.32	0.66|0.00	0|0	0.3315	0.663	0.3344
GFPTrc	FBgn0261789	SmD2	TrcGFP1|TrcGFP2	3|5	8	2	0.34	0.08|0.58	4|0	0.3305	0.58	0.3348
GFPTrc	FBgn0022029	l(2)k01209	TrcGFP1|TrcGFP2	4|0	4	2	0.3	0.66|0.00	3|0	0.328	0.656	0.3353
GFPTrc	FBgn0041182	Tep2	TrcGFP1|TrcGFP2	3|1	4	2	0.33	0.55|0.11	0|0	0.327	0.548	0.3357
GFPTrc	FBgn0037369	CG2100	TrcGFP1|TrcGFP2	2|0	2	2	0.32	0.65|0.00	0|0	0.3265	0.653	0.3362
GFPTrc	FBgn0033540	Elp2	TrcGFP1|TrcGFP2	3|0	3	2	0.33	0.65|0.00	2|0	0.3255	0.651	0.3366
GFPTrc	FBgn0032475	Sfmbt	TrcGFP1|TrcGFP2	3|0	3	2	0.34	0.65|0.00	0|0	0.3235	0.647	0.3371
GFPTrc	FBgn0020622	Pi3K21B	TrcGFP1|TrcGFP2	0|2	2	2	0.31	0.00|0.65	0|0	0.323	0.646	0.3376
GFPTrc	FBgn0000547	ed	TrcGFP1|TrcGFP2	1|2	3	2	0.34	0.17|0.48	1|0	0.3225	0.477	0.338
GFPTrc	FBgn0031266	Sf3b1	TrcGFP1|TrcGFP2	3|1	4	2	0.31	0.53|0.11	0|0	0.322	0.533	0.3385
GFPTrc	FBgn0250753	kra	TrcGFP1|TrcGFP2	6|4	10	2	0.32	0.55|0.09	5|0	0.32	0.549	0.3394
GFPTrc	FBgn0263352	Unr	TrcGFP1|TrcGFP2	2|5	7	2	0.32	0.01|0.63	4|0	0.32	0.634	0.3399
GFPTrc	FBgn0033349	CG8243	TrcGFP1|TrcGFP2	2|0	2	2	0.3	0.64|0.00	0|0	0.32	0.64	0.3394
GFPTrc	FBgn0027903	CG12018	TrcGFP1|TrcGFP2	3|3	6	2	0.32	0.31|0.33	3|0	0.3195	0.327	0.3403
GFPTrc	FBgn0000667	Actn	TrcGFP1|TrcGFP2	3|0	3	2	0.32	0.64|0.00	0|0	0.319	0.638	0.3412
GFPTrc	FBgn0005355	Su(fu)	TrcGFP1|TrcGFP2	2|0	2	2	0.34	0.64|0.00	0|0	0.319	0.638	0.3412
GFPTrc	FBgn0051694	CG31694	TrcGFP1|TrcGFP2	0|2	2	2	0.32	0.00|0.64	0|0	0.3185	0.637	0.3417
GFPTrc	FBgn0028684	Rpt5	TrcGFP1|TrcGFP2	20|36	56	2	0.31	0.00|0.62	15|13	0.3095	0.619	0.3426
GFPTrc	FBgn0035978	UGP	TrcGFP1|TrcGFP2	2|0	2	2	0.29	0.62|0.00	0|0	0.3095	0.619	0.3426
GFPTrc	FBgn0035793	CG7546	TrcGFP1|TrcGFP2	1|4	5	2	0.3	0.01|0.61	3|0	0.3085	0.608	0.3431
GFPTrc	FBgn0040309	Jafrac1	TrcGFP1|TrcGFP2	37|55	92	2	0.31	0.00|0.62	4|39	0.308	0.616	0.3444
GFPTrc	FBgn0042177	CG32164	TrcGFP1|TrcGFP2	4|0	4	2	0.32	0.62|0.00	3|0	0.308	0.616	0.3444
GFPTrc	FBgn0261854	aPKC	TrcGFP1|TrcGFP2	2|1	3	2	0.3	0.44|0.18	0|0	0.308	0.436	0.3444
GFPTrc	FBgn0038306	Art3	TrcGFP1|TrcGFP2	0|2	2	2	0.31	0.00|0.62	0|0	0.3075	0.615	0.3449
GFPTrc	FBgn0015391	glu	TrcGFP1|TrcGFP2	2|2	4	2	0.3	0.30|0.31	0|0	0.3065	0.31	0.3454
GFPTrc	FBgn0034310	Nup75	TrcGFP1|TrcGFP2	2|0	2	2	0.31	0.61|0.00	1|0	0.305	0.61	0.3458
GFPTrc	FBgn0030672	CG9281	TrcGFP1|TrcGFP2	19|7	26	2	0.31	0.61|0.00	11|3	0.3045	0.609	0.3467
GFPTrc	FBgn0034142	CG8306	TrcGFP1|TrcGFP2	2|0	2	2	0.31	0.61|0.00	0|0	0.3045	0.609	0.3467
GFPTrc	FBgn0027492	wdb	TrcGFP1|TrcGFP2	2|0	2	2	0.3	0.60|0.00	0|0	0.301	0.602	0.3472
GFPTrc	FBgn0002707	mei-9	TrcGFP1|TrcGFP2	3|0	3	2	0.3	0.60|0.00	0|0	0.299	0.598	0.3477
GFPTrc	FBgn0027493	AdSS	TrcGFP1|TrcGFP2	5|2	7	2	0.31	0.59|0.00	4|0	0.2965	0.589	0.3481
GFPTrc	FBgn0050382	CG30382	TrcGFP1|TrcGFP2	5|9	14	2	0.29	0.01|0.58	4|3	0.2955	0.583	0.3486
GFPTrc	FBgn0260794	ctrip	TrcGFP1|TrcGFP2	4|2	6	2	0.3	0.51|0.08	2|0	0.2925	0.51	0.3495
GFPTrc	FBgn0262733	Src64B	TrcGFP1|TrcGFP2	2|0	2	2	0.28	0.59|0.00	0|0	0.2925	0.585	0.3495
GFPTrc	FBgn0037447	Neurochondrin	TrcGFP1|TrcGFP2	2|0	2	2	0.29	0.58|0.00	1|0	0.2895	0.579	0.35
GFPTrc	FBgn0004106	Cdk1	TrcGFP1|TrcGFP2	6|4	10	2	0.29	0.50|0.08	4|1	0.288	0.5	0.3505
GFPTrc	FBgn0014127	barr	TrcGFP1|TrcGFP2	0|2	2	2	0.32	0.00|0.57	1|0	0.287	0.574	0.3514
GFPTrc	FBgn0037746	CG8478	TrcGFP1|TrcGFP2	0|2	2	2	0.29	0.00|0.57	0|0	0.287	0.574	0.3514
GFPTrc	FBgn0037218	aux	TrcGFP1|TrcGFP2	3|0	3	2	0.27	0.56|0.00	0|0	0.2825	0.565	0.3519
GFPTrc	FBgn0265935	coro	TrcGFP1|TrcGFP2	2|0	2	2	0.3	0.56|0.00	0|0	0.281	0.562	0.3524
GFPTrc	FBgn0000239	bur	TrcGFP1|TrcGFP2	7|8	15	2	0.29	0.18|0.38	5|2	0.2805	0.379	0.3533
GFPTrc	FBgn0040475	SH3PX1	TrcGFP1|TrcGFP2	2|0	2	2	0.28	0.56|0.00	0|0	0.2805	0.561	0.3528
GFPTrc	FBgn0025742	mtm	TrcGFP1|TrcGFP2	2|0	2	2	0.26	0.56|0.00	0|0	0.2795	0.559	0.3538
GFPTrc	FBgn0040080	pins	TrcGFP1|TrcGFP2	2|0	2	2	0.28	0.56|0.00	0|0	0.278	0.556	0.3542
GFPTrc	FBgn0013726	pnut	TrcGFP1|TrcGFP2	2|0	2	2	0.28	0.55|0.00	0|0	0.276	0.552	0.3547
GFPTrc	FBgn0027338	Kap-alpha3	TrcGFP1|TrcGFP2	4|4	8	2	0.28	0.28|0.28	3|1	0.2755	0.276	0.3552
GFPTrc	FBgn0039936	Gyf	TrcGFP1|TrcGFP2	0|4	4	2	0.27	0.00|0.54	3|0	0.2715	0.543	0.3561
GFPTrc	FBgn0010762	simj	TrcGFP1|TrcGFP2	2|0	2	2	0.28	0.54|0.00	1|0	0.2715	0.543	0.3561
GFPTrc	FBgn0014010	Rab5	TrcGFP1|TrcGFP2	1|2	3	2	0.27	0.10|0.44	2|0	0.2675	0.437	0.3566
GFPTrc	FBgn0028685	Rpt4	TrcGFP1|TrcGFP2	18|21	39	2	0.26	0.08|0.46	10|7	0.267	0.459	0.3576
GFPTrc	FBgn0030809	Ubr1	TrcGFP1|TrcGFP2	4|1	5	2	0.27	0.52|0.01	3|0	0.267	0.522	0.3576
GFPTrc	FBgn0025781	Cdc16	TrcGFP1|TrcGFP2	3|3	6	2	0.26	0.25|0.28	3|0	0.2655	0.277	0.3585
GFPTrc	FBgn0033688	Prp8	TrcGFP1|TrcGFP2	5|0	5	2	0.26	0.53|0.00	4|0	0.2655	0.531	0.3585
GFPTrc	FBgn0031728	Hsp60C	TrcGFP1|TrcGFP2	0|6	6	2	0.27	0.00|0.53	0|5	0.265	0.53	0.359
GFPTrc	FBgn0266848	wap	TrcGFP1|TrcGFP2	3|2	5	2	0.27	0.40|0.13	3|0	0.2635	0.396	0.3595
GFPTrc	FBgn0025352	Thiolase	TrcGFP1|TrcGFP2	11|7	18	2	0.27	0.51|0.01	3|6	0.2615	0.511	0.36
GFPTrc	FBgn0011260	Sema2a	TrcGFP1|TrcGFP2	0|2	2	2	0.26	0.00|0.52	0|0	0.2615	0.523	0.3605
GFPTrc	FBgn0028694	Rpn11	TrcGFP1|TrcGFP2	8|11	19	2	0.27	0.03|0.49	5|4	0.261	0.488	0.3614
GFPTrc	FBgn0042712	HBS1	TrcGFP1|TrcGFP2	2|0	2	2	0.25	0.52|0.00	0|0	0.261	0.522	0.3614
GFPTrc	FBgn0261710	nocte	TrcGFP1|TrcGFP2	12|4	16	2	0.26	0.52|0.00	10|0	0.259	0.518	0.3624
GFPTrc	FBgn0015477	Rme-8	TrcGFP1|TrcGFP2	3|0	3	2	0.26	0.52|0.00	1|0	0.259	0.518	0.3624
GFPTrc	FBgn0260962	pic	TrcGFP1|TrcGFP2	7|4	11	2	0.23	0.50|0.01	6|0	0.2555	0.502	0.3629
GFPTrc	FBgn0029897	RpL17	TrcGFP1|TrcGFP2	2|1	3	2	0.24	0.41|0.10	2|0	0.254	0.407	0.3638
GFPTrc	FBgn0035207	Sherpa	TrcGFP1|TrcGFP2	2|0	2	2	0.26	0.51|0.00	1|0	0.254	0.508	0.3638
GFPTrc	FBgn0038499	Brf	TrcGFP1|TrcGFP2	0|2	2	2	0.27	0.00|0.50	0|0	0.251	0.502	0.3643
GFPTrc	FBgn0015949	hrg	TrcGFP1|TrcGFP2	2|0	2	2	0.24	0.50|0.00	0|0	0.2475	0.495	0.3648
GFPTrc	FBgn0017577	Mcm5	TrcGFP1|TrcGFP2	20|11	31	2	0.25	0.49|0.00	16|0	0.245	0.49	0.3653
GFPTrc	FBgn0015245	Hsp60A	TrcGFP1|TrcGFP2	23|5	28	2	0.25	0.49|0.00	16|3	0.2445	0.489	0.3658
GFPTrc	FBgn0030364	Lsm12	TrcGFP1|TrcGFP2	1|2	3	2	0.24	0.09|0.39	1|1	0.242	0.394	0.3662
GFPTrc	FBgn0039252	CG11771	TrcGFP1|TrcGFP2	2|0	2	2	0.22	0.48|0.00	0|0	0.241	0.482	0.3667
GFPTrc	FBgn0028554	x16	TrcGFP1|TrcGFP2	2|1	3	2	0.24	0.40|0.08	2|0	0.24	0.402	0.3682
GFPTrc	FBgn0023216	Parg	TrcGFP1|TrcGFP2	2|0	2	2	0.23	0.48|0.00	0|0	0.24	0.48	0.3682
GFPTrc	FBgn0036888	CG9330	TrcGFP1|TrcGFP2	2|0	2	2	0.25	0.48|0.00	0|0	0.24	0.48	0.3682
GFPTrc	FBgn0029996	UbcE2H	TrcGFP1|TrcGFP2	2|0	2	2	0.25	0.48|0.00	2|0	0.238	0.476	0.3687
GFPTrc	FBgn0266667	Exo70	TrcGFP1|TrcGFP2	2|0	2	2	0.22	0.48|0.00	0|0	0.2375	0.475	0.3692
GFPTrc	FBgn0002431	hyd	TrcGFP1|TrcGFP2	13|14	27	2	0.24	0.17|0.31	13|0	0.237	0.307	0.3697
GFPTrc	FBgn0036990	mRpL15	TrcGFP1|TrcGFP2	2|3	5	2	0.24	0.10|0.37	3|0	0.235	0.369	0.3701
GFPTrc	FBgn0267727	Pen	TrcGFP1|TrcGFP2	14|17	31	2	0.24	0.05|0.42	10|4	0.2345	0.422	0.3706
GFPTrc	FBgn0260743	GC1	TrcGFP1|TrcGFP2	2|1	3	2	0.23	0.38|0.09	2|0	0.2335	0.378	0.3711
GFPTrc	FBgn0034313	CG5726	TrcGFP1|TrcGFP2	2|0	2	2	0.24	0.47|0.00	0|0	0.233	0.466	0.3716
GFPTrc	FBgn0037467	Ufl1	TrcGFP1|TrcGFP2	2|0	2	2	0.23	0.46|0.00	0|0	0.23	0.46	0.3721
GFPTrc	FBgn0030504	CG2691	TrcGFP1|TrcGFP2	0|2	2	2	0.24	0.00|0.46	1|0	0.2295	0.459	0.3726
GFPTrc	FBgn0027948	msps	TrcGFP1|TrcGFP2	14|14	28	2	0.23	0.23|0.23	13|0	0.227	0.227	0.3731
GFPTrc	FBgn0029915	CG14434	TrcGFP1|TrcGFP2	3|1	4	2	0.21	0.43|0.02	3|0	0.2265	0.43	0.3736
GFPTrc	FBgn0039118	CG10208	TrcGFP1|TrcGFP2	1|2	3	2	0.22	0.08|0.37	1|1	0.225	0.372	0.374
GFPTrc	FBgn0027066	Eb1	TrcGFP1|TrcGFP2	7|3	10	2	0.24	0.45|0.00	4|2	0.224	0.447	0.3745
GFPTrc	FBgn0029134	Prosbeta5	TrcGFP1|TrcGFP2	2|1	3	2	0.23	0.37|0.08	1|1	0.2225	0.368	0.375
GFPTrc	FBgn0027524	CG3909	TrcGFP1|TrcGFP2	1|2	3	2	0.21	0.08|0.36	1|1	0.2215	0.359	0.3755
GFPTrc	FBgn0013987	MAPk-Ak2	TrcGFP1|TrcGFP2	2|3	5	2	0.22	0.09|0.35	3|0	0.221	0.351	0.376
GFPTrc	FBgn0033194	Vps13	TrcGFP1|TrcGFP2	6|3	9	2	0.23	0.43|0.01	5|0	0.22	0.434	0.3765
GFPTrc	FBgn0035640	mad2	TrcGFP1|TrcGFP2	2|0	2	2	0.21	0.44|0.00	2|0	0.219	0.438	0.377
GFPTrc	FBgn0051472	sgll	TrcGFP1|TrcGFP2	2|1	3	2	0.23	0.35|0.09	1|1	0.217	0.345	0.3775
GFPTrc	FBgn0039407	CG14544	TrcGFP1|TrcGFP2	1|2	3	2	0.23	0.08|0.35	1|1	0.216	0.352	0.378
GFPTrc	FBgn0050185	AIMP3	TrcGFP1|TrcGFP2	2|0	2	2	0.22	0.43|0.00	1|1	0.2135	0.427	0.3785
GFPTrc	FBgn0038834	RpS30	TrcGFP1|TrcGFP2	1|2	3	2	0.21	0.07|0.35	1|1	0.213	0.352	0.3794
GFPTrc	FBgn0262511	Vha44	TrcGFP1|TrcGFP2	2|0	2	2	0.22	0.43|0.00	0|0	0.213	0.426	0.3794
GFPTrc	FBgn0003888	betaTub60D	TrcGFP1|TrcGFP2	15|19	34	2	0.2	0.02|0.41	5|11	0.2125	0.408	0.3799
GFPTrc	FBgn0261606	RpL27A	TrcGFP1|TrcGFP2	3|0	3	2	0.22	0.42|0.00	3|0	0.2105	0.421	0.3804
GFPTrc	FBgn0025457	Bub3	TrcGFP1|TrcGFP2	6|6	12	2	0.2	0.22|0.20	6|0	0.21	0.22	0.3809
GFPTrc	FBgn0025716	Bap55	TrcGFP1|TrcGFP2	3|4	7	2	0.22	0.11|0.31	4|0	0.2085	0.311	0.3814
GFPTrc	FBgn0032487	Ski6	TrcGFP1|TrcGFP2	3|1	4	2	0.21	0.40|0.01	3|0	0.2065	0.402	0.3824
GFPTrc	FBgn0267378	sau	TrcGFP1|TrcGFP2	1|2	3	2	0.2	0.05|0.36	1|1	0.2065	0.359	0.3824
GFPTrc	FBgn0261279	lqfR	TrcGFP1|TrcGFP2	3|0	3	2	0.21	0.41|0.00	0|0	0.206	0.412	0.3829
GFPTrc	FBgn0030178	CG2974	TrcGFP1|TrcGFP2	2|0	2	2	0.19	0.40|0.00	2|0	0.201	0.402	0.3834
GFPTrc	FBgn0036135	mRpL2	TrcGFP1|TrcGFP2	2|0	2	2	0.19	0.40|0.00	2|0	0.2005	0.401	0.3839
GFPTrc	FBgn0036053	iPLA2-VIA	TrcGFP1|TrcGFP2	0|2	2	2	0.21	0.00|0.40	0|0	0.2	0.4	0.3844
GFPTrc	FBgn0016700	Rab1	TrcGFP1|TrcGFP2	2|0	2	2	0.21	0.40|0.00	2|0	0.198	0.396	0.3849
GFPTrc	FBgn0037328	RpL35A	TrcGFP1|TrcGFP2	4|5	9	2	0.2	0.09|0.30	3|2	0.1975	0.303	0.3854
GFPTrc	FBgn0032986	CG3262	TrcGFP1|TrcGFP2	2|0	2	2	0.18	0.39|0.00	2|0	0.1965	0.393	0.3859
GFPTrc	FBgn0029133	REG	TrcGFP1|TrcGFP2	2|0	2	2	0.19	0.39|0.00	2|0	0.196	0.392	0.3869
GFPTrc	FBgn0035424	CG11505	TrcGFP1|TrcGFP2	2|0	2	2	0.2	0.39|0.00	1|0	0.196	0.392	0.3869
GFPTrc	FBgn0015221	Fer2LCH	TrcGFP1|TrcGFP2	4|0	4	2	0.19	0.39|0.00	4|0	0.1955	0.391	0.3878
GFPTrc	FBgn0014006	Ask1	TrcGFP1|TrcGFP2	1|2	3	2	0.2	0.11|0.29	0|0	0.1955	0.286	0.3878
GFPTrc	FBgn0011725	twin	TrcGFP1|TrcGFP2	9|4	13	2	0.19	0.38|0.00	6|2	0.188	0.376	0.3883
GFPTrc	FBgn0003062	Fib	TrcGFP1|TrcGFP2	4|3	7	2	0.19	0.29|0.09	4|0	0.1875	0.288	0.3888
GFPTrc	FBgn0029840	raptor	TrcGFP1|TrcGFP2	2|0	2	2	0.2	0.37|0.00	1|0	0.1865	0.373	0.3893
GFPTrc	FBgn0033883	CG16935	TrcGFP1|TrcGFP2	0|2	2	2	0.19	0.00|0.37	0|2	0.186	0.372	0.3898
GFPTrc	FBgn0000316	cin	TrcGFP1|TrcGFP2	8|3	11	2	0.19	0.37|0.00	5|2	0.1845	0.369	0.3903
GFPTrc	FBgn0023521	CG3587	TrcGFP1|TrcGFP2	0|2	2	2	0.19	0.00|0.37	2|0	0.1825	0.365	0.3908
GFPTrc	FBgn0266452	CTPsyn	TrcGFP1|TrcGFP2	5|4	9	2	0.17	0.27|0.10	5|0	0.1815	0.268	0.3913
GFPTrc	FBgn0035102	CG7049	TrcGFP1|TrcGFP2	4|1	5	2	0.17	0.36|0.00	4|0	0.179	0.357	0.3918
GFPTrc	FBgn0015222	Fer1HCH	TrcGFP1|TrcGFP2	5|3	8	2	0.18	0.33|0.03	5|0	0.176	0.327	0.3924
GFPTrc	FBgn0027088	GlyRS	TrcGFP1|TrcGFP2	4|3	7	2	0.18	0.27|0.08	4|0	0.1755	0.272	0.3934
GFPTrc	FBgn0032482	Pect	TrcGFP1|TrcGFP2	2|0	2	2	0.18	0.35|0.00	2|0	0.1755	0.351	0.3934
GFPTrc	FBgn0037378	CG2046	TrcGFP1|TrcGFP2	4|0	4	2	0.17	0.35|0.00	4|0	0.173	0.346	0.3939
GFPTrc	FBgn0004107	Cdk2	TrcGFP1|TrcGFP2	3|0	3	2	0.17	0.35|0.00	3|0	0.1725	0.345	0.3954
GFPTrc	FBgn0030833	CG8915	TrcGFP1|TrcGFP2	2|0	2	2	0.18	0.35|0.00	0|0	0.1725	0.345	0.3954
GFPTrc	FBgn0039555	mRpS22	TrcGFP1|TrcGFP2	2|0	2	2	0.18	0.35|0.00	2|0	0.1725	0.345	0.3954
GFPTrc	FBgn0031985	mon2	TrcGFP1|TrcGFP2	2|0	2	2	0.17	0.34|0.00	1|0	0.1715	0.343	0.3959
GFPTrc	FBgn0036685	CG6664	TrcGFP1|TrcGFP2	3|4	7	2	0.17	0.07|0.27	3|1	0.1705	0.271	0.3969
GFPTrc	FBgn0039958	CG12567	TrcGFP1|TrcGFP2	3|1	4	2	0.17	0.33|0.01	3|0	0.1705	0.332	0.3969
GFPTrc	FBgn0029941	CG1677	TrcGFP1|TrcGFP2	0|2	2	2	0.18	0.00|0.33	0|0	0.167	0.334	0.3974
GFPTrc	FBgn0031479	Prx6005	TrcGFP1|TrcGFP2	7|10	17	2	0.18	0.01|0.32	3|6	0.1665	0.322	0.3979
GFPTrc	FBgn0026479	Drp1	TrcGFP1|TrcGFP2	7|7	14	2	0.17	0.16|0.17	6|1	0.164	0.172	0.3989
GFPTrc	FBgn0039359	RpL27	TrcGFP1|TrcGFP2	4|0	4	2	0.16	0.33|0.00	4|0	0.164	0.328	0.3989
GFPTrc	FBgn0038609	Nup43	TrcGFP1|TrcGFP2	4|1	5	2	0.16	0.32|0.00	4|0	0.1615	0.322	0.3994
GFPTrc	FBgn0053303	CG33303	TrcGFP1|TrcGFP2	4|0	4	2	0.17	0.32|0.00	4|0	0.16	0.32	0.3999
GFPTrc	FBgn0032773	fon	TrcGFP1|TrcGFP2	3|2	5	2	0.15	0.27|0.05	1|2	0.1585	0.265	0.4004
GFPTrc	FBgn0036857	CG9629	TrcGFP1|TrcGFP2	4|3	7	2	0.16	0.24|0.08	2|2	0.1575	0.239	0.4009
GFPTrc	FBgn0029006	Smurf	TrcGFP1|TrcGFP2	0|2	2	2	0.15	0.00|0.31	0|0	0.1525	0.305	0.4014
GFPTrc	FBgn0038046	CG5641	TrcGFP1|TrcGFP2	4|0	4	2	0.15	0.30|0.00	4|0	0.1515	0.303	0.4019
GFPTrc	FBgn0020389	Papss	TrcGFP1|TrcGFP2	3|1	4	2	0.15	0.29|0.01	3|0	0.151	0.293	0.4025
GFPTrc	FBgn0031497	SerRS	TrcGFP1|TrcGFP2	13|12	25	2	0.15	0.20|0.10	6|6	0.15	0.2	0.403
GFPTrc	FBgn0023023	CRMP	TrcGFP1|TrcGFP2	3|0	3	2	0.14	0.29|0.00	3|0	0.1445	0.289	0.4035
GFPTrc	FBgn0000455	Dip-C	TrcGFP1|TrcGFP2	0|2	2	2	0.14	0.00|0.28	0|2	0.142	0.284	0.404
GFPTrc	FBgn0005655	PCNA	TrcGFP1|TrcGFP2	3|5	8	2	0.13	0.01|0.26	4|1	0.139	0.264	0.4045
GFPTrc	FBgn0036568	ATPsynbetaL	TrcGFP1|TrcGFP2	3|0	3	2	0.14	0.28|0.00	3|0	0.1385	0.277	0.405
GFPTrc	FBgn0284257	Ttd14	TrcGFP1|TrcGFP2	2|0	2	2	0.11	0.27|0.00	2|0	0.1355	0.271	0.4056
GFPTrc	FBgn0260400	elav	TrcGFP1|TrcGFP2	2|0	2	2	0.12	0.27|0.00	1|1	0.134	0.268	0.4061
GFPTrc	FBgn0033816	CG4679	TrcGFP1|TrcGFP2	3|1	4	2	0.14	0.26|0.01	3|0	0.1325	0.257	0.4066
GFPTrc	FBgn0037279	CG1129	TrcGFP1|TrcGFP2	2|2	4	2	0.13	0.13|0.12	3|0	0.1255	0.128	0.4077
GFPTrc	FBgn0259745	wech	TrcGFP1|TrcGFP2	2|1	3	2	0.12	0.21|0.04	2|0	0.1255	0.212	0.4077
GFPTrc	FBgn0033886	Rpn13	TrcGFP1|TrcGFP2	13|12	25	2	0.13	0.19|0.06	10|2	0.125	0.186	0.4082
GFPTrc	FBgn0261596	RpS24	TrcGFP1|TrcGFP2	4|6	10	2	0.12	0.01|0.24	4|2	0.123	0.236	0.4092
GFPTrc	FBgn0027873	Cpsf100	TrcGFP1|TrcGFP2	5|2	7	2	0.11	0.24|0.00	5|0	0.123	0.244	0.4092
GFPTrc	FBgn0032467	CG9934	TrcGFP1|TrcGFP2	2|4	6	2	0.11	0.02|0.22	4|0	0.12	0.222	0.4098
GFPTrc	FBgn0037249	eIF3a	TrcGFP1|TrcGFP2	24|27	51	2	0.12	0.02|0.22	22|2	0.1195	0.216	0.4103
GFPTrc	FBgn0004395	unk	TrcGFP1|TrcGFP2	2|0	2	2	0.11	0.23|0.00	2|0	0.114	0.228	0.4108
GFPTrc	FBgn0010198	RpS15Aa	TrcGFP1|TrcGFP2	9|1	10	2	0.11	0.23|0.00	7|2	0.1135	0.227	0.4119
GFPTrc	FBgn0041188	Atx2	TrcGFP1|TrcGFP2	3|4	7	2	0.11	0.04|0.19	3|1	0.1135	0.188	0.4119
GFPTrc	FBgn0036735	Edc3	TrcGFP1|TrcGFP2	5|1	6	2	0.12	0.23|0.00	5|0	0.1125	0.225	0.4124
GFPTrc	FBgn0263979	Caf1-55	TrcGFP1|TrcGFP2	3|5	8	2	0.12	0.01|0.22	3|2	0.1115	0.216	0.413
GFPTrc	FBgn0040007	RpL38	TrcGFP1|TrcGFP2	3|3	6	2	0.12	0.11|0.11	3|1	0.111	0.112	0.4135
GFPTrc	FBgn0039959	CG17514	TrcGFP1|TrcGFP2	17|15	32	2	0.11	0.18|0.03	16|0	0.108	0.182	0.414
GFPTrc	FBgn0027932	Akap200	TrcGFP1|TrcGFP2	10|14	24	2	0.12	0.00|0.22	11|2	0.108	0.216	0.4145
GFPTrc	FBgn0035357	MEP-1	TrcGFP1|TrcGFP2	5|1	6	2	0.1	0.21|0.00	5|0	0.107	0.214	0.4151
GFPTrc	FBgn0250837	dUTPase	TrcGFP1|TrcGFP2	3|3	6	2	0.1	0.12|0.10	3|1	0.106	0.116	0.4156
GFPTrc	FBgn0004177	mts	TrcGFP1|TrcGFP2	6|4	10	2	0.09	0.20|0.01	2|4	0.1045	0.201	0.4161
GFPTrc	FBgn0015546	spel1	TrcGFP1|TrcGFP2	2|1	3	2	0.1	0.17|0.03	2|0	0.104	0.174	0.4167
GFPTrc	FBgn0000043	Act42A	TrcGFP1|TrcGFP2	0|8	8	2	0.11	0.00|0.20	0|8	0.1	0.2	0.4172
GFPTrc	FBgn0000562	egl	TrcGFP1|TrcGFP2	1|2	3	2	0.1	0.04|0.16	2|0	0.099	0.158	0.4177
GFPTrc	FBgn0000053	ade3	TrcGFP1|TrcGFP2	2|0	2	2	0.1	0.19|0.00	0|0	0.097	0.194	0.4183
GFPTrc	FBgn0042085	Bap170	TrcGFP1|TrcGFP2	3|3	6	2	0.09	0.09|0.10	3|0	0.0965	0.1	0.4188
GFPTrc	FBgn0030344	Nrd1	TrcGFP1|TrcGFP2	3|1	4	2	0.09	0.18|0.00	3|0	0.094	0.184	0.4193
GFPTrc	FBgn0263198	Acn	TrcGFP1|TrcGFP2	2|0	2	2	0.09	0.19|0.00	2|0	0.093	0.186	0.4199
GFPTrc	FBgn0038319	mRpL9	TrcGFP1|TrcGFP2	2|2	4	2	0.09	0.10|0.09	2|1	0.0925	0.099	0.4204
GFPTrc	FBgn0028693	Rpn12	TrcGFP1|TrcGFP2	3|6	9	2	0.1	0.00|0.18	3|3	0.0915	0.183	0.421
GFPTrc	FBgn0039566	CG4849	TrcGFP1|TrcGFP2	2|1	3	2	0.09	0.15|0.03	2|0	0.091	0.15	0.4215
GFPTrc	FBgn0004401	Pep	TrcGFP1|TrcGFP2	5|8	13	2	0.1	0.00|0.17	8|0	0.0885	0.174	0.422
GFPTrc	FBgn0262955	RpII140	TrcGFP1|TrcGFP2	2|5	7	2	0.09	0.00|0.18	5|0	0.0875	0.175	0.4226
GFPTrc	FBgn0053554	Nipped-A	TrcGFP1|TrcGFP2	3|0	3	2	0.09	0.17|0.00	2|0	0.0865	0.173	0.4231
GFPTrc	FBgn0034968	RpL12	TrcGFP1|TrcGFP2	8|9	17	2	0.09	0.04|0.13	5|4	0.0855	0.133	0.4236
GFPTrc	FBgn0028342	ATPsyndelta	TrcGFP1|TrcGFP2	2|1	3	2	0.09	0.15|0.02	3|0	0.085	0.154	0.4242
GFPTrc	FBgn0024698	Cpsf160	TrcGFP1|TrcGFP2	2|0	2	2	0.08	0.17|0.00	0|0	0.0825	0.165	0.4247
GFPTrc	FBgn0039907	lgs	TrcGFP1|TrcGFP2	3|2	5	2	0.07	0.12|0.03	3|0	0.077	0.122	0.4253
GFPTrc	FBgn0040227	eIF3d1	TrcGFP1|TrcGFP2	15|6	21	2	0.07	0.14|0.00	12|2	0.072	0.144	0.4258
GFPTrc	FBgn0023177	Pp4-19C	TrcGFP1|TrcGFP2	2|1	3	2	0.07	0.12|0.02	2|1	0.071	0.123	0.4263
GFPTrc	FBgn0022349	CG1910	TrcGFP1|TrcGFP2	3|4	7	2	0.07	0.02|0.11	5|0	0.0655	0.112	0.4269
GFPTrc	FBgn0011604	Iswi	TrcGFP1|TrcGFP2	0|2	2	2	0.06	0.00|0.13	2|0	0.063	0.126	0.4275
GFPTrc	FBgn0001197	His2Av	TrcGFP1|TrcGFP2	0|2	2	2	0.07	0.00|0.12	0|3	0.0615	0.123	0.428
GFPTrc	FBgn0013770	Cp1	TrcGFP1|TrcGFP2	18|8	26	2	0.06	0.12|0.00	12|5	0.061	0.122	0.4286
GFPTrc	FBgn0017579	RpL14	TrcGFP1|TrcGFP2	9|23	32	2	0.07	0.00|0.12	10|11	0.0605	0.121	0.4291
GFPTrc	FBgn0025582	eIF3e	TrcGFP1|TrcGFP2	10|11	21	2	0.05	0.03|0.09	7|4	0.057	0.085	0.4297
GFPTrc	FBgn0037610	CG8043	TrcGFP1|TrcGFP2	2|0	2	2	0.06	0.11|0.00	3|0	0.0565	0.113	0.4302
GFPTrc	FBgn0037087	CG7519	TrcGFP1|TrcGFP2	2|3	5	2	0.05	0.01|0.10	4|0	0.0555	0.097	0.4308
GFPTrc	FBgn0026777	Rad23	TrcGFP1|TrcGFP2	4|3	7	2	0.05	0.09|0.02	5|0	0.054	0.09	0.4319
GFPTrc	FBgn0037330	mRpL44	TrcGFP1|TrcGFP2	2|1	3	2	0.06	0.10|0.01	3|0	0.054	0.098	0.4319
GFPTrc	FBgn0015321	Ubc4	TrcGFP1|TrcGFP2	3|2	5	2	0.04	0.09|0.01	3|1	0.0535	0.093	0.4324
GFPTrc	FBgn0263396	sqd	TrcGFP1|TrcGFP2	4|3	7	2	0.06	0.08|0.02	5|0	0.05	0.084	0.4335
GFPTrc	FBgn0033351	AIMP1	TrcGFP1|TrcGFP2	2|3	5	2	0.05	0.02|0.08	1|3	0.05	0.084	0.4335
GFPTrc	FBgn0053868	His2B:CG33868	TrcGFP1|TrcGFP2	0|4	4	2	0.05	0.00|0.10	0|5	0.05	0.1	0.4341
GFPTrc	FBgn0033902	eIF3m	TrcGFP1|TrcGFP2	10|9	19	2	0.05	0.08|0.02	8|2	0.048	0.077	0.4346
GFPTrc	FBgn0031143	CG1532	TrcGFP1|TrcGFP2	3|4	7	2	0.05	0.01|0.08	5|0	0.044	0.078	0.4358
GFPTrc	FBgn0023167	SmD3	TrcGFP1|TrcGFP2	2|3	5	2	0.05	0.01|0.08	2|2	0.044	0.079	0.4352
GFPTrc	FBgn0038989	CG6937	TrcGFP1|TrcGFP2	1|2	3	2	0.04	0.01|0.08	1|2	0.0435	0.075	0.4363
GFPTrc	FBgn0034728	rad50	TrcGFP1|TrcGFP2	2|0	2	2	0.04	0.08|0.00	2|0	0.042	0.084	0.4369
GFPTrc	FBgn0033339	Sec31	TrcGFP1|TrcGFP2	2|0	2	2	0.05	0.08|0.00	2|0	0.0405	0.081	0.4374
GFPTrc	FBgn0039635	Pdhb	TrcGFP1|TrcGFP2	9|11	20	2	0.05	0.00|0.08	8|3	0.04	0.078	0.4396
GFPTrc	FBgn0020496	CtBP	TrcGFP1|TrcGFP2	7|10	17	2	0.04	0.00|0.08	5|5	0.04	0.079	0.4391
GFPTrc	FBgn0022787	Hel89B	TrcGFP1|TrcGFP2	2|0	2	2	0.04	0.08|0.00	0|0	0.04	0.08	0.4391
GFPTrc	FBgn0264326	DNApol-epsilon255	TrcGFP1|TrcGFP2	2|0	2	2	0.03	0.08|0.00	0|0	0.04	0.08	0.4391
GFPTrc	FBgn0032997	CG17486	TrcGFP1|TrcGFP2	1|2	3	2	0.03	0.01|0.07	3|0	0.0395	0.071	0.4402
GFPTrc	FBgn0050122	CG30122	TrcGFP1|TrcGFP2	3|3	6	2	0.04	0.04|0.04	3|1	0.039	0.043	0.4413
GFPTrc	FBgn0004587	B52	TrcGFP1|TrcGFP2	3|1	4	2	0.04	0.08|0.00	2|2	0.039	0.076	0.4413
GFPTrc	FBgn0010100	Acon	TrcGFP1|TrcGFP2	6|3	9	2	0.04	0.08|0.00	7|0	0.038	0.076	0.4418
GFPTrc	FBgn0263706	CG43658	TrcGFP1|TrcGFP2	0|2	2	2	0.03	0.00|0.08	0|0	0.0375	0.075	0.4424
GFPTrc	FBgn0001225	Hsp26	TrcGFP1|TrcGFP2	12|8	20	2	0.04	0.07|0.00	10|2	0.0365	0.073	0.4429
GFPTrc	FBgn0053180	Ranbp16	TrcGFP1|TrcGFP2	2|3	5	2	0.04	0.01|0.07	4|0	0.0365	0.067	0.4435
GFPTrc	FBgn0026430	Grip84	TrcGFP1|TrcGFP2	5|4	9	2	0.04	0.06|0.01	6|0	0.036	0.059	0.444
GFPTrc	FBgn0029629	eIF3g1	TrcGFP1|TrcGFP2	3|4	7	2	0.04	0.01|0.06	3|2	0.0355	0.063	0.4446
GFPTrc	FBgn0039788	Rpt6R	TrcGFP1|TrcGFP2	8|8	16	2	0.04	0.03|0.04	6|3	0.035	0.036	0.4457
GFPTrc	FBgn0004913	Gnf1	TrcGFP1|TrcGFP2	6|4	10	2	0.03	0.07|0.00	7|0	0.035	0.069	0.4457
GFPTrc	FBgn0034223	Tes	TrcGFP1|TrcGFP2	1|2	3	2	0.03	0.01|0.06	3|0	0.0345	0.063	0.4462
GFPTrc	FBgn0285949	RpL31	TrcGFP1|TrcGFP2	0|5	5	2	0.03	0.00|0.07	0|6	0.0335	0.067	0.4467
GFPTrc	FBgn0044324	Chro	TrcGFP1|TrcGFP2	5|3	8	2	0.04	0.07|0.00	6|0	0.0325	0.065	0.4473
GFPTrc	FBgn0033235	CG8728	TrcGFP1|TrcGFP2	3|0	3	2	0.03	0.06|0.00	4|0	0.032	0.064	0.4478
GFPTrc	FBgn0086450	su(r)	TrcGFP1|TrcGFP2	4|2	6	2	0.03	0.06|0.00	5|0	0.0315	0.063	0.4484
GFPTrc	FBgn0042693	PP2A-B'	TrcGFP1|TrcGFP2	2|0	2	2	0.03	0.06|0.00	3|0	0.031	0.062	0.4489
GFPTrc	FBgn0003371	sgg	TrcGFP1|TrcGFP2	6|4	10	2	0.04	0.06|0.00	6|1	0.0285	0.055	0.45
GFPTrc	FBgn0003165	pum	TrcGFP1|TrcGFP2	2|0	2	2	0.02	0.06|0.00	2|0	0.0285	0.057	0.45
GFPTrc	FBgn0032244	RfC3	TrcGFP1|TrcGFP2	4|3	7	2	0.03	0.05|0.01	3|2	0.028	0.045	0.4505
GFPTrc	FBgn0010300	brat	TrcGFP1|TrcGFP2	2|3	5	2	0.03	0.00|0.05	4|0	0.0275	0.053	0.4511
GFPTrc	FBgn0002607	RpL19	TrcGFP1|TrcGFP2	8|0	8	2	0.03	0.05|0.00	9|0	0.0265	0.053	0.4522
GFPTrc	FBgn0027537	Nup93-1	TrcGFP1|TrcGFP2	2|4	6	2	0.03	0.00|0.05	5|0	0.0265	0.053	0.4522
GFPTrc	FBgn0019960	Mitofilin	TrcGFP1|TrcGFP2	4|0	4	2	0.03	0.05|0.00	3|2	0.026	0.052	0.4527
GFPTrc	FBgn0038145	Droj2	TrcGFP1|TrcGFP2	5|6	11	2	0.02	0.01|0.04	3|4	0.0255	0.043	0.4532
GFPTrc	FBgn0086371	poly	TrcGFP1|TrcGFP2	7|4	11	2	0.02	0.05|0.00	5|3	0.025	0.05	0.4538
GFPTrc	FBgn0259785	pzg	TrcGFP1|TrcGFP2	3|8	11	2	0.03	0.00|0.05	7|2	0.0245	0.049	0.4543
GFPTrc	FBgn0035753	RpL18	TrcGFP1|TrcGFP2	4|6	10	2	0.03	0.00|0.05	5|2	0.0235	0.046	0.4548
GFPTrc	FBgn0014026	RpL7A	TrcGFP1|TrcGFP2	6|12	18	2	0.02	0.00|0.05	5|7	0.023	0.046	0.4564
GFPTrc	FBgn0036258	eIF3l	TrcGFP1|TrcGFP2	8|7	15	2	0.03	0.04|0.01	5|4	0.023	0.036	0.4564
GFPTrc	FBgn0030354	Upf1	TrcGFP1|TrcGFP2	3|0	3	2	0.02	0.05|0.00	4|0	0.023	0.046	0.4564
GFPTrc	FBgn0034876	wmd	TrcGFP1|TrcGFP2	5|2	7	2	0.02	0.05|0.00	4|2	0.0225	0.045	0.4575
GFPTrc	FBgn0039562	Gp93	TrcGFP1|TrcGFP2	6|0	6	2	0.02	0.05|0.00	7|0	0.0225	0.045	0.4575
GFPTrc	FBgn0036448	mop	TrcGFP1|TrcGFP2	2|1	3	2	0.02	0.04|0.01	2|0	0.022	0.036	0.4586
GFPTrc	FBgn0000283	Cp190	TrcGFP1|TrcGFP2	0|2	2	2	0.02	0.00|0.04	3|0	0.022	0.044	0.4586
GFPTrc	FBgn0261618	larp	TrcGFP1|TrcGFP2	3|6	9	2	0.02	0.00|0.04	7|0	0.0205	0.041	0.4591
GFPTrc	FBgn0027093	ArgRS	TrcGFP1|TrcGFP2	9|16	25	2	0.02	0.00|0.04	10|6	0.02	0.04	0.4596
GFPTrc	FBgn0002413	dco	TrcGFP1|TrcGFP2	1|6	7	2	0.02	0.00|0.04	5|2	0.0195	0.039	0.4602
GFPTrc	FBgn0011606	Klp3A	TrcGFP1|TrcGFP2	2|0	2	2	0.02	0.04|0.00	3|0	0.0185	0.037	0.4607
GFPTrc	FBgn0020621	Pkn	TrcGFP1|TrcGFP2	0|2	2	2	0.02	0.00|0.04	3|0	0.018	0.036	0.4618
GFPTrc	FBgn0031990	PAPLA1	TrcGFP1|TrcGFP2	2|0	2	2	0.03	0.04|0.00	2|0	0.018	0.036	0.4618
GFPTrc	FBgn0032961	CG1416	TrcGFP1|TrcGFP2	7|4	11	2	0.02	0.04|0.00	6|2	0.0175	0.035	0.4623
GFPTrc	FBgn0027291	l(1)G0156	TrcGFP1|TrcGFP2	25|19	44	2	0.02	0.03|0.00	15|8	0.017	0.034	0.4633
GFPTrc	FBgn0039358	CG5028	TrcGFP1|TrcGFP2	9|8	17	2	0.02	0.03|0.00	6|4	0.017	0.032	0.4633
GFPTrc	FBgn0052026	CG32026	TrcGFP1|TrcGFP2	19|0	19	2	0.02	0.03|0.00	19|0	0.0155	0.031	0.4644
GFPTrc	FBgn0035438	PHGPx	TrcGFP1|TrcGFP2	7|3	10	2	0.01	0.03|0.00	4|4	0.0155	0.031	0.4644
GFPTrc	FBgn0036515	AIMP2	TrcGFP1|TrcGFP2	7|4	11	2	0.01	0.03|0.00	5|3	0.015	0.03	0.4654
GFPTrc	FBgn0085430	CG34401	TrcGFP1|TrcGFP2	0|2	2	2	0.01	0.00|0.03	2|0	0.015	0.03	0.4654
GFPTrc	FBgn0267790	rump	TrcGFP1|TrcGFP2	4|3	7	2	0.02	0.02|0.01	6|0	0.0135	0.022	0.466
GFPTrc	FBgn0033184	mEFTu2	TrcGFP1|TrcGFP2	2|1	3	2	0.01	0.02|0.00	4|0	0.013	0.023	0.4665
GFPTrc	FBgn0034733	CG4752	TrcGFP1|TrcGFP2	2|0	2	2	0.01	0.03|0.00	3|0	0.013	0.026	0.467
GFPTrc	FBgn0037894	Ranbp9	TrcGFP1|TrcGFP2	11|11	22	2	0.01	0.01|0.01	13|0	0.011	0.011	0.4675
GFPTrc	FBgn0034936	CG2970	TrcGFP1|TrcGFP2	2|0	2	2	0.01	0.02|0.00	2|2	0.009	0.018	0.4681
GFPTrc	FBgn0004066	Prosalpha4	TrcGFP1|TrcGFP2	3|3	6	2	0.01	0.01|0.01	3|2	0.008	0.011	0.4696
GFPTrc	FBgn0016685	Nlp	TrcGFP1|TrcGFP2	3|3	6	2	0.01	0.01|0.01	3|2	0.008	0.008	0.4696
GFPTrc	FBgn0052409	CG32409	TrcGFP1|TrcGFP2	2|1	3	2	0	0.01|0.00	4|0	0.008	0.014	0.4696
GFPTrc	FBgn0003346	RanGAP	TrcGFP1|TrcGFP2	9|4	13	2	0.01	0.02|0.00	7|3	0.0075	0.015	0.4712
GFPTrc	FBgn0036663	CG9674	TrcGFP1|TrcGFP2	2|2	4	2	0.01	0.01|0.01	3|0	0.0075	0.01	0.4712
GFPTrc	FBgn0001986	Mtr4	TrcGFP1|TrcGFP2	1|2	3	2	0.01	0.00|0.01	4|0	0.0075	0.013	0.4712
GFPTrc	FBgn0040308	Jafrac2	TrcGFP1|TrcGFP2	3|3	6	2	0.01	0.01|0.01	3|2	0.007	0.009	0.4717
GFPTrc	FBgn0025885	Inos	TrcGFP1|TrcGFP2	4|1	5	2	0.01	0.01|0.00	6|0	0.0065	0.013	0.4722
GFPTrc	FBgn0011640	lark	TrcGFP1|TrcGFP2	2|0	2	2	0	0.01|0.00	4|0	0.006	0.012	0.4727
GFPTrc	FBgn0035162	Sf3b3	TrcGFP1|TrcGFP2	0|2	2	2	0	0.00|0.01	4|0	0.0055	0.011	0.4733
GFPTrc	FBgn0026196	nop5	TrcGFP1|TrcGFP2	4|2	6	2	0.01	0.01|0.00	4|2	0.005	0.01	0.4748
GFPTrc	FBgn0031868	Rat1	TrcGFP1|TrcGFP2	2|2	4	2	0.01	0.00|0.01	4|0	0.005	0.007	0.4753
GFPTrc	FBgn0033029	Not3	TrcGFP1|TrcGFP2	3|1	4	2	0.01	0.01|0.00	3|2	0.005	0.01	0.4748
GFPTrc	FBgn0033241	CG2915	TrcGFP1|TrcGFP2	4|0	4	2	0	0.01|0.00	5|1	0.005	0.01	0.4748
GFPTrc	FBgn0039554	CG5003	TrcGFP1|TrcGFP2	1|2	3	2	0.01	0.00|0.01	4|0	0.0045	0.009	0.4758
GFPTrc	FBgn0010265	RpS13	TrcGFP1|TrcGFP2	5|11	16	2	0.01	0.00|0.01	5|8	0.004	0.008	0.4784
GFPTrc	FBgn0002031	l(2)37Cc	TrcGFP1|TrcGFP2	8|6	14	2	0	0.01|0.00	4|6	0.004	0.008	0.4784
GFPTrc	FBgn0026620	tacc	TrcGFP1|TrcGFP2	2|4	6	2	0.01	0.00|0.01	6|0	0.004	0.008	0.4784
GFPTrc	FBgn0035111	Dis3l2	TrcGFP1|TrcGFP2	2|2	4	2	0.01	0.00|0.00	4|0	0.004	0.004	0.4784
GFPTrc	FBgn0030038	CG1440	TrcGFP1|TrcGFP2	2|1	3	2	0	0.01|0.00	2|2	0.004	0.008	0.4784
GFPTrc	FBgn0263006	SERCA	TrcGFP1|TrcGFP2	13|17	30	2	0	0.00|0.01	17|1	0.0035	0.007	0.4789
GFPTrc	FBgn0003360	sesB	TrcGFP1|TrcGFP2	21|22	43	2	0	0.00|0.01	12|12	0.003	0.005	0.4794
GFPTrc	FBgn0021768	nudC	TrcGFP1|TrcGFP2	20|6	26	2	0	0.01|0.00	18|3	0.003	0.006	0.4804
GFPTrc	FBgn0002641	mal	TrcGFP1|TrcGFP2	3|0	3	2	0	0.01|0.00	5|0	0.003	0.006	0.4804
GFPTrc	FBgn0016687	Nurf-38	TrcGFP1|TrcGFP2	24|19	43	2	0	0.01|0.00	2|22	0.0025	0.005	0.4829
GFPTrc	FBgn0264491	how	TrcGFP1|TrcGFP2	12|9	21	2	0	0.01|0.00	9|5	0.0025	0.005	0.4829
GFPTrc	FBgn0037926	Elp1	TrcGFP1|TrcGFP2	8|1	9	2	0	0.01|0.00	10|0	0.0025	0.005	0.4829
GFPTrc	FBgn0010434	cora	TrcGFP1|TrcGFP2	2|5	7	2	0	0.00|0.01	7|0	0.0025	0.005	0.4829
GFPTrc	FBgn0027868	Nup107	TrcGFP1|TrcGFP2	2|0	2	2	0	0.01|0.00	4|0	0.0025	0.005	0.4829
GFPTrc	FBgn0032987	RpL21	TrcGFP1|TrcGFP2	11|11	22	2	0	0.00|0.00	10|4	0.002	0.002	0.4849
GFPTrc	FBgn0027090	GlnRS	TrcGFP1|TrcGFP2	7|4	11	2	0	0.00|0.00	9|0	0.002	0.004	0.4849
GFPTrc	FBgn0035526	CG1316	TrcGFP1|TrcGFP2	5|3	8	2	0	0.00|0.00	3|4	0.002	0.004	0.4849
GFPTrc	FBgn0262519	Mi-2	TrcGFP1|TrcGFP2	2|2	4	2	0	0.00|0.00	4|0	0.002	0.003	0.4849
GFPTrc	FBgn0022959	yps	TrcGFP1|TrcGFP2	11|6	17	2	0	0.00|0.00	11|2	0.0015	0.003	0.4874
GFPTrc	FBgn0001220	Hsc70-5	TrcGFP1|TrcGFP2	5|5	10	2	0	0.00|0.00	8|0	0.0015	0.002	0.4874
GFPTrc	FBgn0002579	RpL36	TrcGFP1|TrcGFP2	5|5	10	2	0	0.00|0.00	5|3	0.0015	0.002	0.4874
GFPTrc	FBgn0036641	Smn	TrcGFP1|TrcGFP2	2|2	4	2	0	0.00|0.00	4|1	0.0015	0.002	0.4874
GFPTrc	FBgn0285926	Imp	TrcGFP1|TrcGFP2	0|4	4	2	0	0.00|0.00	0|7	0.0015	0.003	0.4874
GFPTrc	FBgn0005533	RpS17	TrcGFP1|TrcGFP2	14|4	18	2	0	0.00|0.00	13|3	0.001	0.002	0.4928
GFPTrc	FBgn0027783	SMC2	TrcGFP1|TrcGFP2	7|8	15	2	0	0.00|0.00	11|0	0.001	0.002	0.4928
GFPTrc	FBgn0027548	nito	TrcGFP1|TrcGFP2	5|6	11	2	0	0.00|0.00	9|0	0.001	0.002	0.4928
GFPTrc	FBgn0262735	Imp	TrcGFP1|TrcGFP2	7|0	7	2	0	0.00|0.00	10|0	0.001	0.002	0.4928
GFPTrc	FBgn0259139	glo	TrcGFP1|TrcGFP2	2|4	6	2	0	0.00|0.00	4|3	0.001	0.002	0.4928
GFPTrc	FBgn0002626	RpL32	TrcGFP1|TrcGFP2	3|2	5	2	0	0.00|0.00	5|1	0.001	0.002	0.4928
GFPTrc	FBgn0015805	HDAC1	TrcGFP1|TrcGFP2	4|0	4	2	0	0.00|0.00	7|0	0.001	0.002	0.4928
GFPTrc	FBgn0000146	aub	TrcGFP1|TrcGFP2	3|0	3	2	0	0.00|0.00	5|0	0.001	0.002	0.4928
GFPTrc	FBgn0034893	mRpL43	TrcGFP1|TrcGFP2	1|2	3	2	0	0.00|0.00	2|3	0.001	0.002	0.4928
GFPTrc	FBgn0053909	His4:CG33909	TrcGFP1|TrcGFP2	3|0	3	2	0	0.00|0.00	6|0	0.001	0.002	0.4928
GFPTrc	FBgn0061200	Nup153	TrcGFP1|TrcGFP2	0|2	2	2	0	0.00|0.00	4|0	0.001	0.002	0.4928
GFPTrc	FBgn0012036	Aldh	TrcGFP1|TrcGFP2	17|19	36	2	0	0.00|0.00	14|7	0.0005	0.001	0.4999
GFPTrc	FBgn0000454	Dip-B	TrcGFP1|TrcGFP2	11|6	17	2	0	0.00|0.00	9|4	0.0005	0.001	0.4999
GFPTrc	FBgn0033735	CG8525	TrcGFP1|TrcGFP2	7|7	14	2	0	0.00|0.00	6|5	0.0005	0.001	0.4999
GFPTrc	FBgn0004867	RpS2	TrcGFP1|TrcGFP2	8|5	13	2	0	0.00|0.00	7|3	0.0005	0.001	0.4999
GFPTrc	FBgn0261592	RpS6	TrcGFP1|TrcGFP2	8|5	13	2	0	0.00|0.00	6|5	0.0005	0.001	0.4999
GFPTrc	FBgn0028577	hfp	TrcGFP1|TrcGFP2	7|3	10	2	0	0.00|0.00	5|5	0.0005	0.001	0.4999
GFPTrc	FBgn0038080	CG12279	TrcGFP1|TrcGFP2	3|5	8	2	0	0.00|0.00	5|3	0.0005	0.001	0.4999
GFPTrc	FBgn0013269	Fkbp39	TrcGFP1|TrcGFP2	6|0	6	2	0	0.00|0.00	6|3	0.0005	0.001	0.4999
GFPTrc	FBgn0037372	CG2091	TrcGFP1|TrcGFP2	4|2	6	2	0	0.00|0.00	5|2	0.0005	0.001	0.4999
GFPTrc	FBgn0034215	Mtap	TrcGFP1|TrcGFP2	3|2	5	2	0	0.00|0.00	5|1	0.0005	0.001	0.4999
GFPTrc	FBgn0039909	ND-49	TrcGFP1|TrcGFP2	3|2	5	2	0	0.00|0.00	5|1	0.0005	0.001	0.4999
GFPTrc	FBgn0051548	CG31548	TrcGFP1|TrcGFP2	3|2	5	2	0	0.00|0.00	5|2	0.0005	0.001	0.4999
GFPTrc	FBgn0266581	pit	TrcGFP1|TrcGFP2	2|1	3	2	0	0.00|0.00	6|0	0.0005	0.001	0.4999
GFPTrc	FBgn0261276	Opa1	TrcGFP1|TrcGFP2	2|0	2	2	0	0.00|0.00	5|0	0.0005	0.001	0.4999
GFPTrc	FBgn0264695	Mhc	TrcGFP1|TrcGFP2	2|0	2	2	0	0.00|0.00	5|0	0.0005	0.001	0.4999
GFPTrc	FBgn0011726	tsr	TrcGFP1|TrcGFP2	54|25	79	2	0	0.00|0.00	41|22	0	0	0.8563
GFPTrc	FBgn0261439	SdhA	TrcGFP1|TrcGFP2	36|25	61	2	0	0.00|0.00	13|25	0	0	0.8563
GFPTrc	FBgn0265297	pAbp	TrcGFP1|TrcGFP2	30|26	56	2	0	0.00|0.00	21|15	0	0	0.8563
GFPTrc	FBgn0011211	blw	TrcGFP1|TrcGFP2	26|29	55	2	0	0.00|0.00	18|20	0	0	0.8563
GFPTrc	FBgn0003942	RpS27A	TrcGFP1|TrcGFP2	19|34	53	2	0	0.00|0.00	36|8	0	0	0.8563
GFPTrc	FBgn0027086	IleRS	TrcGFP1|TrcGFP2	30|21	51	2	0	0.00|0.00	36|7	0	0	0.8563
GFPTrc	FBgn0039302	Nup358	TrcGFP1|TrcGFP2	23|28	51	2	0	0.00|0.00	43|11	0	0	0.8563
GFPTrc	FBgn0011284	RpS4	TrcGFP1|TrcGFP2	25|19	44	2	0	0.00|0.00	28|20	0	0	0.8563
GFPTrc	FBgn0020910	RpL3	TrcGFP1|TrcGFP2	22|20	42	2	0	0.00|0.00	2|23	0	0	0.8563
GFPTrc	FBgn0005674	GluProRS	TrcGFP1|TrcGFP2	17|22	39	2	0	0.00|0.00	26|10	0	0	0.8563
GFPTrc	FBgn0003074	Pgi	TrcGFP1|TrcGFP2	21|15	36	2	0	0.00|0.00	18|11	0	0	0.8563
GFPTrc	FBgn0034401	MetRS	TrcGFP1|TrcGFP2	18|17	35	2	0	0.00|0.00	23|3	0	0	0.8563
GFPTrc	FBgn0261243	Psa	TrcGFP1|TrcGFP2	18|16	34	2	0	0.00|0.00	30|3	0	0	0.8563
GFPTrc	FBgn0000100	RpLP0	TrcGFP1|TrcGFP2	19|12	31	2	0	0.00|0.00	19|14	0	0	0.8563
GFPTrc	FBgn0284253	LeuRS	TrcGFP1|TrcGFP2	14|15	29	2	0	0.00|0.00	18|3	0	0	0.8563
GFPTrc	FBgn0250789	alpha-Spec	TrcGFP1|TrcGFP2	15|13	28	2	0	0.00|0.00	20|0	0	0	0.8563
GFPTrc	FBgn0024556	mEFTu1	TrcGFP1|TrcGFP2	12|15	27	2	0	0.00|0.00	13|9	0	0	0.8563
GFPTrc	FBgn0038535	alt	TrcGFP1|TrcGFP2	11|15	26	2	0	0.00|0.00	22|1	0	0	0.8563
GFPTrc	FBgn0039713	RpS8	TrcGFP1|TrcGFP2	14|12	26	2	0	0.00|0.00	9|11	0	0	0.8563
GFPTrc	FBgn0040078	pont	TrcGFP1|TrcGFP2	14|12	26	2	0	0.00|0.00	13|5	0	0	0.8563
GFPTrc	FBgn0086254	CG6084	TrcGFP1|TrcGFP2	14|12	26	2	0	0.00|0.00	23|12	0	0	0.8563
GFPTrc	FBgn0250848	26-29-p	TrcGFP1|TrcGFP2	13|12	25	2	0	0.00|0.00	10|8	0	0	0.8563
GFPTrc	FBgn0003274	RpLP2	TrcGFP1|TrcGFP2	10|14	24	2	0	0.00|0.00	16|12	0	0	0.8563
GFPTrc	FBgn0010411	RpS18	TrcGFP1|TrcGFP2	10|14	24	2	0	0.00|0.00	21|13	0	0	0.8563
GFPTrc	FBgn0040493	grsm	TrcGFP1|TrcGFP2	11|13	24	2	0	0.00|0.00	12|11	0	0	0.8563
GFPTrc	FBgn0028737	eEF1beta	TrcGFP1|TrcGFP2	16|7	23	2	0	0.00|0.00	20|6	0	0	0.8563
GFPTrc	FBgn0033912	RpS23	TrcGFP1|TrcGFP2	7|16	23	2	0	0.00|0.00	21|8	0	0	0.8563
GFPTrc	FBgn0263594	lost	TrcGFP1|TrcGFP2	12|11	23	2	0	0.00|0.00	10|5	0	0	0.8563
GFPTrc	FBgn0039757	RpS7	TrcGFP1|TrcGFP2	14|8	22	2	0	0.00|0.00	67|8	0	0	0.8563
GFPTrc	FBgn0085436	Not1	TrcGFP1|TrcGFP2	11|11	22	2	0	0.00|0.00	15|0	0	0	0.8563
GFPTrc	FBgn0004889	tws	TrcGFP1|TrcGFP2	13|8	21	2	0	0.00|0.00	13|5	0	0	0.8563
GFPTrc	FBgn0005593	RpL7	TrcGFP1|TrcGFP2	9|12	21	2	0	0.00|0.00	10|11	0	0	0.8563
GFPTrc	FBgn0015288	RpL22	TrcGFP1|TrcGFP2	9|12	21	2	0	0.00|0.00	11|11	0	0	0.8563
GFPTrc	FBgn0029176	eEF1gamma	TrcGFP1|TrcGFP2	15|6	21	2	0	0.00|0.00	12|7	0	0	0.8563
GFPTrc	FBgn0036213	RpL10Ab	TrcGFP1|TrcGFP2	12|9	21	2	0	0.00|0.00	7|10	0	0	0.8563
GFPTrc	FBgn0036825	RpL26	TrcGFP1|TrcGFP2	11|10	21	2	0	0.00|0.00	21|8	0	0	0.8563
GFPTrc	FBgn0014028	SdhB	TrcGFP1|TrcGFP2	12|8	20	2	0	0.00|0.00	19|9	0	0	0.8563
GFPTrc	FBgn0002069	AspRS	TrcGFP1|TrcGFP2	11|8	19	2	0	0.00|0.00	7|9	0	0	0.8563
GFPTrc	FBgn0014075	Uggt	TrcGFP1|TrcGFP2	14|5	19	2	0	0.00|0.00	19|0	0	0	0.8563
GFPTrc	FBgn0002780	mod	TrcGFP1|TrcGFP2	10|8	18	2	0	0.00|0.00	14|9	0	0	0.8563
GFPTrc	FBgn0003124	polo	TrcGFP1|TrcGFP2	10|8	18	2	0	0.00|0.00	9|4	0	0	0.8563
GFPTrc	FBgn0013756	Mtor	TrcGFP1|TrcGFP2	11|7	18	2	0	0.00|0.00	24|4	0	0	0.8563
GFPTrc	FBgn0033005	CG3107	TrcGFP1|TrcGFP2	10|8	18	2	0	0.00|0.00	13|1	0	0	0.8563
GFPTrc	FBgn0064225	RpL5	TrcGFP1|TrcGFP2	11|7	18	2	0	0.00|0.00	11|3	0	0	0.8563
GFPTrc	FBgn0027084	LysRS	TrcGFP1|TrcGFP2	7|10	17	2	0	0.00|0.00	8|5	0	0	0.8563
GFPTrc	FBgn0037377	CG1218	TrcGFP1|TrcGFP2	9|8	17	2	0	0.00|0.00	13|4	0	0	0.8563
GFPTrc	FBgn0029093	cathD	TrcGFP1|TrcGFP2	9|7	16	2	0	0.00|0.00	13|8	0	0	0.8563
GFPTrc	FBgn0033377	Pmm45A	TrcGFP1|TrcGFP2	7|9	16	2	0	0.00|0.00	19|11	0	0	0.8563
GFPTrc	FBgn0000261	Cat	TrcGFP1|TrcGFP2	10|5	15	2	0	0.00|0.00	19|6	0	0	0.8563
GFPTrc	FBgn0015756	RpL9	TrcGFP1|TrcGFP2	8|7	15	2	0	0.00|0.00	12|8	0	0	0.8563
GFPTrc	FBgn0086355	Tpi	TrcGFP1|TrcGFP2	8|7	15	2	0	0.00|0.00	14|7	0	0	0.8563
GFPTrc	FBgn0261602	RpL8	TrcGFP1|TrcGFP2	6|9	15	2	0	0.00|0.00	14|8	0	0	0.8563
GFPTrc	FBgn0265434	zip	TrcGFP1|TrcGFP2	9|6	15	2	0	0.00|0.00	18|0	0	0	0.8563
GFPTrc	FBgn0004403	RpS14a	TrcGFP1|TrcGFP2	0|14	14	2	0	0.00|0.00	0|19	0	0	0.8563
GFPTrc	FBgn0004404	RpS14b	TrcGFP1|TrcGFP2	14|0	14	2	0	0.00|0.00	31|0	0	0	0.8563
GFPTrc	FBgn0038271	UQCR-C1	TrcGFP1|TrcGFP2	8|6	14	2	0	0.00|0.00	14|8	0	0	0.8563
GFPTrc	FBgn0086472	RpS25	TrcGFP1|TrcGFP2	4|10	14	2	0	0.00|0.00	7|7	0	0	0.8563
GFPTrc	FBgn0086710	RpL30	TrcGFP1|TrcGFP2	7|7	14	2	0	0.00|0.00	11|7	0	0	0.8563
GFPTrc	FBgn0266521	stai	TrcGFP1|TrcGFP2	9|5	14	2	0	0.00|0.00	9|6	0	0	0.8563
GFPTrc	FBgn0284220	Top2	TrcGFP1|TrcGFP2	10|4	14	2	0	0.00|0.00	17|1	0	0	0.8563
GFPTrc	FBgn0002593	RpLP1	TrcGFP1|TrcGFP2	5|8	13	2	0	0.00|0.00	6|11	0	0	0.8563
GFPTrc	FBgn0010078	RpL23	TrcGFP1|TrcGFP2	7|6	13	2	0	0.00|0.00	10|7	0	0	0.8563
GFPTrc	FBgn0013325	RpL11	TrcGFP1|TrcGFP2	4|9	13	2	0	0.00|0.00	8|6	0	0	0.8563
GFPTrc	FBgn0034181	CG8963	TrcGFP1|TrcGFP2	6|7	13	2	0	0.00|0.00	7|5	0	0	0.8563
GFPTrc	FBgn0034138	RpS15	TrcGFP1|TrcGFP2	8|4	12	2	0	0.00|0.00	9|4	0	0	0.8563
GFPTrc	FBgn0038914	fit	TrcGFP1|TrcGFP2	9|3	12	2	0	0.00|0.00	12|2	0	0	0.8563
GFPTrc	FBgn0003447	sn	TrcGFP1|TrcGFP2	7|4	11	2	0	0.00|0.00	9|4	0	0	0.8563
GFPTrc	FBgn0035720	CG10077	TrcGFP1|TrcGFP2	5|6	11	2	0	0.00|0.00	11|0	0	0	0.8563
GFPTrc	FBgn0039857	RpL6	TrcGFP1|TrcGFP2	6|5	11	2	0	0.00|0.00	6|4	0	0	0.8563
GFPTrc	FBgn0061515	endos	TrcGFP1|TrcGFP2	8|3	11	2	0	0.00|0.00	10|3	0	0	0.8563
GFPTrc	FBgn0261597	RpS26	TrcGFP1|TrcGFP2	6|5	11	2	0	0.00|0.00	10|3	0	0	0.8563
GFPTrc	FBgn0004363	porin	TrcGFP1|TrcGFP2	6|4	10	2	0	0.00|0.00	10|3	0	0	0.8563
GFPTrc	FBgn0010551	Phb2	TrcGFP1|TrcGFP2	7|3	10	2	0	0.00|0.00	9|4	0	0	0.8563
GFPTrc	FBgn0020235	ATPsyngamma	TrcGFP1|TrcGFP2	4|6	10	2	0	0.00|0.00	6|5	0	0	0.8563
GFPTrc	FBgn0033699	RpS11	TrcGFP1|TrcGFP2	6|4	10	2	0	0.00|0.00	8|3	0	0	0.8563
GFPTrc	FBgn0038922	Idh3b	TrcGFP1|TrcGFP2	5|5	10	2	0	0.00|0.00	4|4	0	0	0.8563
GFPTrc	FBgn0002284	Prosbeta6	TrcGFP1|TrcGFP2	5|4	9	2	0	0.00|0.00	6|3	0	0	0.8563
GFPTrc	FBgn0024733	RpL10	TrcGFP1|TrcGFP2	9|0	9	2	0	0.00|0.00	9|5	0	0	0.8563
GFPTrc	FBgn0025286	RpL31	TrcGFP1|TrcGFP2	9|0	9	2	0	0.00|0.00	23|0	0	0	0.8563
GFPTrc	FBgn0032518	RpL24	TrcGFP1|TrcGFP2	5|4	9	2	0	0.00|0.00	461|3	0	0	0.8563
GFPTrc	FBgn0283658	muc	TrcGFP1|TrcGFP2	3|6	9	2	0	0.00|0.00	3|8	0	0	0.8563
GFPTrc	FBgn0003391	shg	TrcGFP1|TrcGFP2	5|3	8	2	0	0.00|0.00	11|0	0	0	0.8563
GFPTrc	FBgn0003462	Sod1	TrcGFP1|TrcGFP2	4|4	8	2	0	0.00|0.00	46|4	0	0	0.8563
GFPTrc	FBgn0010097	gammaTub37C	TrcGFP1|TrcGFP2	3|5	8	2	0	0.00|0.00	3|5	0	0	0.8563
GFPTrc	FBgn0010774	Ref1	TrcGFP1|TrcGFP2	4|4	8	2	0	0.00|0.00	4|4	0	0	0.8563
GFPTrc	FBgn0034618	CG9485	TrcGFP1|TrcGFP2	5|3	8	2	0	0.00|0.00	15|0	0	0	0.8563
GFPTrc	FBgn0035422	RpL28	TrcGFP1|TrcGFP2	3|5	8	2	0	0.00|0.00	4|6	0	0	0.8563
GFPTrc	FBgn0283477	SF2	TrcGFP1|TrcGFP2	4|4	8	2	0	0.00|0.00	5|3	0	0	0.8563
GFPTrc	FBgn0001124	Got1	TrcGFP1|TrcGFP2	4|3	7	2	0	0.00|0.00	11|4	0	0	0.8563
GFPTrc	FBgn0013981	His4r	TrcGFP1|TrcGFP2	0|7	7	2	0	0.00|0.00	0|11	0	0	0.8563
GFPTrc	FBgn0039802	dj-1beta	TrcGFP1|TrcGFP2	4|3	7	2	0	0.00|0.00	19|4	0	0	0.8563
GFPTrc	FBgn0086768	Pcmt	TrcGFP1|TrcGFP2	2|5	7	2	0	0.00|0.00	3|6	0	0	0.8563
GFPTrc	FBgn0267348	LanB2	TrcGFP1|TrcGFP2	3|4	7	2	0	0.00|0.00	8|0	0	0	0.8563
GFPTrc	FBgn0035644	DNApol-epsilon58	TrcGFP1|TrcGFP2	4|2	6	2	0	0.00|0.00	15|6	0	0	0.8563
GFPTrc	FBgn0265574	Cdc5	TrcGFP1|TrcGFP2	3|3	6	2	0	0.00|0.00	9|1	0	0	0.8563
GFPTrc	FBgn0010409	RpL18A	TrcGFP1|TrcGFP2	5|0	5	2	0	0.00|0.00	7|5	0	0	0.8563
GFPTrc	FBgn0014007	Ptp69D	TrcGFP1|TrcGFP2	0|5	5	2	0	0.00|0.00	11|0	0	0	0.8563
GFPTrc	FBgn0030975	SdhBL	TrcGFP1|TrcGFP2	5|0	5	2	0	0.00|0.00	9|0	0	0	0.8563
GFPTrc	FBgn0031256	shv	TrcGFP1|TrcGFP2	2|3	5	2	0	0.00|0.00	4|2	0	0	0.8563
GFPTrc	FBgn0031313	CG5080	TrcGFP1|TrcGFP2	2|3	5	2	0	0.00|0.00	2|4	0	0	0.8563
GFPTrc	FBgn0034915	eIF6	TrcGFP1|TrcGFP2	2|3	5	2	0	0.00|0.00	2|4	0	0	0.8563
GFPTrc	FBgn0050410	Rpi	TrcGFP1|TrcGFP2	5|0	5	2	0	0.00|0.00	6|3	0	0	0.8563
GFPTrc	FBgn0053882	His2B:CG33882	TrcGFP1|TrcGFP2	5|0	5	2	0	0.00|0.00	16|0	0	0	0.8563
GFPTrc	FBgn0250788	beta-Spec	TrcGFP1|TrcGFP2	3|2	5	2	0	0.00|0.00	16|0	0	0	0.8563
GFPTrc	FBgn0261800	LanB1	TrcGFP1|TrcGFP2	5|0	5	2	0	0.00|0.00	8|0	0	0	0.8563
GFPTrc	FBgn0264855	AP-2alpha	TrcGFP1|TrcGFP2	3|2	5	2	0	0.00|0.00	8|0	0	0	0.8563
GFPTrc	FBgn0002525	Lam	TrcGFP1|TrcGFP2	4|0	4	2	0	0.00|0.00	10|2	0	0	0.8563
GFPTrc	FBgn0002526	LanA	TrcGFP1|TrcGFP2	3|1	4	2	0	0.00|0.00	13|0	0	0	0.8563
GFPTrc	FBgn0010660	Nup214	TrcGFP1|TrcGFP2	3|1	4	2	0	0.00|0.00	9|0	0	0	0.8563
GFPTrc	FBgn0021796	Tor	TrcGFP1|TrcGFP2	2|2	4	2	0	0.00|0.00	5|0	0	0	0.8563
GFPTrc	FBgn0032050	CG13096	TrcGFP1|TrcGFP2	4|0	4	2	0	0.00|0.00	7|0	0	0	0.8563
GFPTrc	FBgn0036330	CG11263	TrcGFP1|TrcGFP2	3|1	4	2	0	0.00|0.00	4|3	0	0	0.8563
GFPTrc	FBgn0038585	Non3	TrcGFP1|TrcGFP2	2|2	4	2	0	0.00|0.00	3|3	0	0	0.8563
GFPTrc	FBgn0050499	CG30499	TrcGFP1|TrcGFP2	3|1	4	2	0	0.00|0.00	4|3	0	0	0.8563
GFPTrc	FBgn0263855	BubR1	TrcGFP1|TrcGFP2	3|1	4	2	0	0.00|0.00	7|0	0	0	0.8563
GFPTrc	FBgn0283508	nw	TrcGFP1|TrcGFP2	3|1	4	2	0	0.00|0.00	11|2	0	0	0.8563
GFPTrc	FBgn0000382	csw	TrcGFP1|TrcGFP2	1|2	3	2	0	0.00|0.00	5|0	0	0	0.8563
GFPTrc	FBgn0001090	bnb	TrcGFP1|TrcGFP2	3|0	3	2	0	0.00|0.00	7|0	0	0	0.8563
GFPTrc	FBgn0004378	Klp61F	TrcGFP1|TrcGFP2	0|3	3	2	0	0.00|0.00	6|0	0	0	0.8563
GFPTrc	FBgn0004901	Prat	TrcGFP1|TrcGFP2	2|1	3	2	0	0.00|0.00	4|3	0	0	0.8563
GFPTrc	FBgn0010213	Sod2	TrcGFP1|TrcGFP2	2|1	3	2	0	0.00|0.00	6|2	0	0	0.8563
GFPTrc	FBgn0027279	l(1)G0196	TrcGFP1|TrcGFP2	2|1	3	2	0	0.00|0.00	5|0	0	0	0.8563
GFPTrc	FBgn0030239	CG17333	TrcGFP1|TrcGFP2	1|2	3	2	0	0.00|0.00	8|4	0	0	0.8563
GFPTrc	FBgn0033482	CG1371	TrcGFP1|TrcGFP2	2|1	3	2	0	0.00|0.00	7|0	0	0	0.8563
GFPTrc	FBgn0034068	casp	TrcGFP1|TrcGFP2	3|0	3	2	0	0.00|0.00	6|0	0	0	0.8563
GFPTrc	FBgn0036450	Tdrd3	TrcGFP1|TrcGFP2	1|2	3	2	0	0.00|0.00	10|0	0	0	0.8563
GFPTrc	FBgn0053826	His2A:CG33826	TrcGFP1|TrcGFP2	3|0	3	2	0	0.00|0.00	52|0	0	0	0.8563
GFPTrc	FBgn0261387	CG17528	TrcGFP1|TrcGFP2	3|0	3	2	0	0.00|0.00	10|0	0	0	0.8563
GFPTrc	FBgn0264848	vih	TrcGFP1|TrcGFP2	2|1	3	2	0	0.00|0.00	4|2	0	0	0.8563
GFPTrc	FBgn0000229	bsk	TrcGFP1|TrcGFP2	1|1	2	2	0	0.00|0.00	4|5	0	0	0.8563
GFPTrc	FBgn0000721	for	TrcGFP1|TrcGFP2	2|0	2	2	0	0.00|0.00	6|0	0	0	0.8563
GFPTrc	FBgn0001104	Galphai	TrcGFP1|TrcGFP2	1|1	2	2	0	0.00|0.00	0|0	0	0	0.8563
GFPTrc	FBgn0001313	kl-2	TrcGFP1|TrcGFP2	1|1	2	2	0	0.00|0.00	0|0	0	0	0.8563
GFPTrc	FBgn0002774	mle	TrcGFP1|TrcGFP2	1|1	2	2	0	0.00|0.00	0|0	0	0	0.8563
GFPTrc	FBgn0004584	Rrp1	TrcGFP1|TrcGFP2	2|0	2	2	0	0.00|0.00	5|0	0	0	0.8563
GFPTrc	FBgn0004636	Rap1	TrcGFP1|TrcGFP2	1|1	2	2	0	0.00|0.00	0|0	0	0	0.8563
GFPTrc	FBgn0004687	Mlc-c	TrcGFP1|TrcGFP2	1|1	2	2	0	0.00|0.00	1|0	0	0	0.8563
GFPTrc	FBgn0005411	U2af50	TrcGFP1|TrcGFP2	1|1	2	2	0	0.00|0.00	1|0	0	0	0.8563
GFPTrc	FBgn0010269	Dsor1	TrcGFP1|TrcGFP2	1|1	2	2	0	0.00|0.00	0|0	0	0	0.8563
GFPTrc	FBgn0010328	woc	TrcGFP1|TrcGFP2	2|0	2	2	0	0.00|0.00	6|0	0	0	0.8563
GFPTrc	FBgn0015269	Nf1	TrcGFP1|TrcGFP2	1|1	2	2	0	0.00|0.00	0|0	0	0	0.8563
GFPTrc	FBgn0015298	Srp19	TrcGFP1|TrcGFP2	1|1	2	2	0	0.00|0.00	0|0	0	0	0.8563
GFPTrc	FBgn0015513	mbc	TrcGFP1|TrcGFP2	1|1	2	2	0	0.00|0.00	0|0	0	0	0.8563
GFPTrc	FBgn0015790	Rab11	TrcGFP1|TrcGFP2	1|1	2	2	0	0.00|0.00	1|1	0	0	0.8563
GFPTrc	FBgn0017567	ND-23	TrcGFP1|TrcGFP2	1|1	2	2	0	0.00|0.00	1|0	0	0	0.8563
GFPTrc	FBgn0020270	mre11	TrcGFP1|TrcGFP2	1|1	2	2	0	0.00|0.00	0|0	0	0	0.8563
GFPTrc	FBgn0021856	l(2)k14505	TrcGFP1|TrcGFP2	1|1	2	2	0	0.00|0.00	3|2	0	0	0.8563
GFPTrc	FBgn0023212	EloB	TrcGFP1|TrcGFP2	1|1	2	2	0	0.00|0.00	0|0	0	0	0.8563
GFPTrc	FBgn0023517	Pgam5	TrcGFP1|TrcGFP2	1|1	2	2	0	0.00|0.00	2|0	0	0	0.8563
GFPTrc	FBgn0024277	trio	TrcGFP1|TrcGFP2	2|0	2	2	0	0.00|0.00	8|0	0	0	0.8563
GFPTrc	FBgn0024833	AP-1mu	TrcGFP1|TrcGFP2	1|1	2	2	0	0.00|0.00	0|0	0	0	0.8563
GFPTrc	FBgn0024921	Tnpo	TrcGFP1|TrcGFP2	1|1	2	2	0	0.00|0.00	0|0	0	0	0.8563
GFPTrc	FBgn0024945	NitFhit	TrcGFP1|TrcGFP2	1|1	2	2	0	0.00|0.00	0|0	0	0	0.8563
GFPTrc	FBgn0026192	par-6	TrcGFP1|TrcGFP2	1|1	2	2	0	0.00|0.00	1|0	0	0	0.8563
GFPTrc	FBgn0026207	mbo	TrcGFP1|TrcGFP2	0|2	2	2	0	0.00|0.00	10|0	0	0	0.8563
GFPTrc	FBgn0026317	Tsc1	TrcGFP1|TrcGFP2	1|1	2	2	0	0.00|0.00	0|0	0	0	0.8563
GFPTrc	FBgn0028697	RpL15	TrcGFP1|TrcGFP2	2|0	2	2	0	0.00|0.00	5|1	0	0	0.8563
GFPTrc	FBgn0029868	ND-B16.6	TrcGFP1|TrcGFP2	1|1	2	2	0	0.00|0.00	1|0	0	0	0.8563
GFPTrc	FBgn0030345	CG1847	TrcGFP1|TrcGFP2	1|1	2	2	0	0.00|0.00	1|0	0	0	0.8563
GFPTrc	FBgn0030792	CG4789	TrcGFP1|TrcGFP2	1|1	2	2	0	0.00|0.00	1|1	0	0	0.8563
GFPTrc	FBgn0030853	ND-24	TrcGFP1|TrcGFP2	1|1	2	2	0	0.00|0.00	0|0	0	0	0.8563
GFPTrc	FBgn0030871	CG8142	TrcGFP1|TrcGFP2	1|1	2	2	0	0.00|0.00	1|2	0	0	0.8563
GFPTrc	FBgn0031003	CG7889	TrcGFP1|TrcGFP2	2|0	2	2	0	0.00|0.00	6|0	0	0	0.8563
GFPTrc	FBgn0031392	AIF	TrcGFP1|TrcGFP2	1|1	2	2	0	0.00|0.00	1|0	0	0	0.8563
GFPTrc	FBgn0031677	CG14036	TrcGFP1|TrcGFP2	1|1	2	2	0	0.00|0.00	1|1	0	0	0.8563
GFPTrc	FBgn0032208	Ufd4	TrcGFP1|TrcGFP2	1|1	2	2	0	0.00|0.00	0|0	0	0	0.8563
GFPTrc	FBgn0032236	mRpS7	TrcGFP1|TrcGFP2	1|1	2	2	0	0.00|0.00	1|0	0	0	0.8563
GFPTrc	FBgn0032250	holn1	TrcGFP1|TrcGFP2	1|1	2	2	0	0.00|0.00	0|0	0	0	0.8563
GFPTrc	FBgn0032454	CG5787	TrcGFP1|TrcGFP2	1|1	2	2	0	0.00|0.00	3|0	0	0	0.8563
GFPTrc	FBgn0032597	CG17904	TrcGFP1|TrcGFP2	1|1	2	2	0	0.00|0.00	3|1	0	0	0.8563
GFPTrc	FBgn0032635	CG15141	TrcGFP1|TrcGFP2	1|1	2	2	0	0.00|0.00	0|0	0	0	0.8563
GFPTrc	FBgn0032701	CG10341	TrcGFP1|TrcGFP2	1|1	2	2	0	0.00|0.00	1|0	0	0	0.8563
GFPTrc	FBgn0032819	CG10463	TrcGFP1|TrcGFP2	1|1	2	2	0	0.00|0.00	0|0	0	0	0.8563
GFPTrc	FBgn0033122	CG17002	TrcGFP1|TrcGFP2	1|1	2	2	0	0.00|0.00	0|0	0	0	0.8563
GFPTrc	FBgn0033246	ACC	TrcGFP1|TrcGFP2	1|1	2	2	0	0.00|0.00	4|0	0	0	0.8563
GFPTrc	FBgn0033367	PPO2	TrcGFP1|TrcGFP2	1|1	2	2	0	0.00|0.00	2|0	0	0	0.8563
GFPTrc	FBgn0033507	CG12909	TrcGFP1|TrcGFP2	1|1	2	2	0	0.00|0.00	1|0	0	0	0.8563
GFPTrc	FBgn0033527	CG11777	TrcGFP1|TrcGFP2	1|1	2	2	0	0.00|0.00	0|0	0	0	0.8563
GFPTrc	FBgn0033608	CG13220	TrcGFP1|TrcGFP2	1|1	2	2	0	0.00|0.00	1|0	0	0	0.8563
GFPTrc	FBgn0034035	CG8207	TrcGFP1|TrcGFP2	1|1	2	2	0	0.00|0.00	2|0	0	0	0.8563
GFPTrc	FBgn0034366	Atg7	TrcGFP1|TrcGFP2	1|1	2	2	0	0.00|0.00	0|0	0	0	0.8563
GFPTrc	FBgn0034858	eIF2Bdelta	TrcGFP1|TrcGFP2	1|1	2	2	0	0.00|0.00	0|1	0	0	0.8563
GFPTrc	FBgn0034989	CG3356	TrcGFP1|TrcGFP2	1|1	2	2	0	0.00|0.00	3|0	0	0	0.8563
GFPTrc	FBgn0035148	CG3402	TrcGFP1|TrcGFP2	1|1	2	2	0	0.00|0.00	1|0	0	0	0.8563
GFPTrc	FBgn0036516	CG7656	TrcGFP1|TrcGFP2	1|1	2	2	0	0.00|0.00	2|0	0	0	0.8563
GFPTrc	FBgn0036848	CG10424	TrcGFP1|TrcGFP2	1|1	2	2	0	0.00|0.00	0|0	0	0	0.8563
GFPTrc	FBgn0036892	Lon	TrcGFP1|TrcGFP2	2|0	2	2	0	0.00|0.00	8|0	0	0	0.8563
GFPTrc	FBgn0037106	CG11307	TrcGFP1|TrcGFP2	1|1	2	2	0	0.00|0.00	1|0	0	0	0.8563
GFPTrc	FBgn0037156	CG11523	TrcGFP1|TrcGFP2	1|1	2	2	0	0.00|0.00	0|0	0	0	0.8563
GFPTrc	FBgn0037583	CG9684	TrcGFP1|TrcGFP2	1|1	2	2	0	0.00|0.00	1|0	0	0	0.8563
GFPTrc	FBgn0037661	Ada	TrcGFP1|TrcGFP2	1|1	2	2	0	0.00|0.00	0|0	0	0	0.8563
GFPTrc	FBgn0038055	trus	TrcGFP1|TrcGFP2	1|1	2	2	0	0.00|0.00	1|0	0	0	0.8563
GFPTrc	FBgn0038108	CG7518	TrcGFP1|TrcGFP2	1|1	2	2	0	0.00|0.00	3|0	0	0	0.8563
GFPTrc	FBgn0038234	mRpL11	TrcGFP1|TrcGFP2	1|1	2	2	0	0.00|0.00	0|0	0	0	0.8563
GFPTrc	FBgn0038575	CG7208	TrcGFP1|TrcGFP2	1|1	2	2	0	0.00|0.00	4|0	0	0	0.8563
GFPTrc	FBgn0038805	TFAM	TrcGFP1|TrcGFP2	1|1	2	2	0	0.00|0.00	2|1	0	0	0.8563
GFPTrc	FBgn0039019	HP1c	TrcGFP1|TrcGFP2	1|1	2	2	0	0.00|0.00	1|0	0	0	0.8563
GFPTrc	FBgn0039212	Syx18	TrcGFP1|TrcGFP2	1|1	2	2	0	0.00|0.00	0|0	0	0	0.8563
GFPTrc	FBgn0039726	eIF2Balpha	TrcGFP1|TrcGFP2	1|1	2	2	0	0.00|0.00	0|0	0	0	0.8563
GFPTrc	FBgn0040087	p115	TrcGFP1|TrcGFP2	1|1	2	2	0	0.00|0.00	0|0	0	0	0.8563
GFPTrc	FBgn0040340	TRAM	TrcGFP1|TrcGFP2	1|1	2	2	0	0.00|0.00	0|0	0	0	0.8563
GFPTrc	FBgn0040346	CG3704	TrcGFP1|TrcGFP2	1|1	2	2	0	0.00|0.00	0|0	0	0	0.8563
GFPTrc	FBgn0042125	CG18787	TrcGFP1|TrcGFP2	1|1	2	2	0	0.00|0.00	1|0	0	0	0.8563
GFPTrc	FBgn0042138	CG18815	TrcGFP1|TrcGFP2	1|1	2	2	0	0.00|0.00	0|0	0	0	0.8563
GFPTrc	FBgn0043456	CG4747	TrcGFP1|TrcGFP2	1|1	2	2	0	0.00|0.00	0|0	0	0	0.8563
GFPTrc	FBgn0050159	CG30159	TrcGFP1|TrcGFP2	1|1	2	2	0	0.00|0.00	1|0	0	0	0.8563
GFPTrc	FBgn0064126	CG33722	TrcGFP1|TrcGFP2	1|1	2	2	0	0.00|0.00	0|0	0	0	0.8563
GFPTrc	FBgn0083961	CG34125	TrcGFP1|TrcGFP2	1|1	2	2	0	0.00|0.00	0|1	0	0	0.8563
GFPTrc	FBgn0086605	CG9853	TrcGFP1|TrcGFP2	1|1	2	2	0	0.00|0.00	0|0	0	0	0.8563
GFPTrc	FBgn0086904	Nacalpha	TrcGFP1|TrcGFP2	1|1	2	2	0	0.00|0.00	2|1	0	0	0.8563
GFPTrc	FBgn0260798	Gprk1	TrcGFP1|TrcGFP2	1|1	2	2	0	0.00|0.00	0|0	0	0	0.8563
GFPTrc	FBgn0261987	Pxt	TrcGFP1|TrcGFP2	1|1	2	2	0	0.00|0.00	0|0	0	0	0.8563
GFPTrc	FBgn0262614	pyd	TrcGFP1|TrcGFP2	1|1	2	2	0	0.00|0.00	1|0	0	0	0.8563
GFPTrc	FBgn0263289	scrib	TrcGFP1|TrcGFP2	2|0	2	2	0	0.00|0.00	5|0	0	0	0.8563
GFPTrc	FBgn0263510	nclb	TrcGFP1|TrcGFP2	1|1	2	2	0	0.00|0.00	0|1	0	0	0.8563
GFPTrc	FBgn0263933	ebi	TrcGFP1|TrcGFP2	1|1	2	2	0	0.00|0.00	0|0	0	0	0.8563
GFPTrc	FBgn0264691	Lst8	TrcGFP1|TrcGFP2	1|1	2	2	0	0.00|0.00	3|1	0	0	0.8563
GFPTrc	FBgn0265192	Snp	TrcGFP1|TrcGFP2	1|1	2	2	0	0.00|0.00	1|0	0	0	0.8563
GFPTrc	FBgn0265778	PDZ-GEF	TrcGFP1|TrcGFP2	1|1	2	2	0	0.00|0.00	3|0	0	0	0.8563
GFPTrc	FBgn0266582	ND-30	TrcGFP1|TrcGFP2	1|1	2	2	0	0.00|0.00	1|0	0	0	0.8563
GFPTrc	FBgn0266717	Bruce	TrcGFP1|TrcGFP2	2|0	2	2	0	0.00|0.00	2|0	0	0	0.8563
GFPTrc	FBgn0275436	PheRS-m	TrcGFP1|TrcGFP2	1|1	2	2	0	0.00|0.00	0|0	0	0	0.8563
GFPTrc	FBgn0283468	slmb	TrcGFP1|TrcGFP2	1|1	2	2	0	0.00|0.00	1|0	0	0	0.8563
GFPTrc	FBgn0000044	Act57B	TrcGFP1|TrcGFP2	0|1	1	2	0	0.00|0.00	0|0	0	0	0.8563
GFPTrc	FBgn0000064	Ald	TrcGFP1|TrcGFP2	1|0	1	2	0	0.00|0.00	0|0	0	0	0.8563
GFPTrc	FBgn0000117	arm	TrcGFP1|TrcGFP2	0|1	1	2	0	0.00|0.00	2|0	0	0	0.8563
GFPTrc	FBgn0000173	ben	TrcGFP1|TrcGFP2	0|1	1	2	0	0.00|0.00	0|0	0	0	0.8563
GFPTrc	FBgn0000183	BicD	TrcGFP1|TrcGFP2	0|1	1	2	0	0.00|0.00	1|0	0	0	0.8563
GFPTrc	FBgn0000247	ca	TrcGFP1|TrcGFP2	0|1	1	2	0	0.00|0.00	0|0	0	0	0.8563
GFPTrc	FBgn0000289	cg	TrcGFP1|TrcGFP2	0|1	1	2	0	0.00|0.00	0|0	0	0	0.8563
GFPTrc	FBgn0000384	cta	TrcGFP1|TrcGFP2	1|0	1	2	0	0.00|0.00	1|0	0	0	0.8563
GFPTrc	FBgn0000447	Dhod	TrcGFP1|TrcGFP2	0|1	1	2	0	0.00|0.00	0|0	0	0	0.8563
GFPTrc	FBgn0000482	dor	TrcGFP1|TrcGFP2	0|1	1	2	0	0.00|0.00	0|0	0	0	0.8563
GFPTrc	FBgn0000541	E(bx)	TrcGFP1|TrcGFP2	0|1	1	2	0	0.00|0.00	8|0	0	0	0.8563
GFPTrc	FBgn0000543	ecd	TrcGFP1|TrcGFP2	1|0	1	2	0	0.00|0.00	0|0	0	0	0.8563
GFPTrc	FBgn0000662	fl(2)d	TrcGFP1|TrcGFP2	1|0	1	2	0	0.00|0.00	4|0	0	0	0.8563
GFPTrc	FBgn0001098	Gdh	TrcGFP1|TrcGFP2	1|0	1	2	0	0.00|0.00	0|0	0	0	0.8563
GFPTrc	FBgn0001122	Galphao	TrcGFP1|TrcGFP2	0|1	1	2	0	0.00|0.00	0|0	0	0	0.8563
GFPTrc	FBgn0001247	Ide	TrcGFP1|TrcGFP2	1|0	1	2	0	0.00|0.00	0|0	0	0	0.8563
GFPTrc	FBgn0001324	kto	TrcGFP1|TrcGFP2	1|0	1	2	0	0.00|0.00	1|0	0	0	0.8563
GFPTrc	FBgn0001565	Hlc	TrcGFP1|TrcGFP2	0|1	1	2	0	0.00|0.00	0|1	0	0	0.8563
GFPTrc	FBgn0001995	mRpL4	TrcGFP1|TrcGFP2	1|0	1	2	0	0.00|0.00	2|0	0	0	0.8563
GFPTrc	FBgn0002021	l(2)37Bb	TrcGFP1|TrcGFP2	1|0	1	2	0	0.00|0.00	0|0	0	0	0.8563
GFPTrc	FBgn0002542	lds	TrcGFP1|TrcGFP2	1|0	1	2	0	0.00|0.00	2|0	0	0	0.8563
GFPTrc	FBgn0002789	Mp20	TrcGFP1|TrcGFP2	1|0	1	2	0	0.00|0.00	0|0	0	0	0.8563
GFPTrc	FBgn0002924	ncd	TrcGFP1|TrcGFP2	1|0	1	2	0	0.00|0.00	6|0	0	0	0.8563
GFPTrc	FBgn0003079	Raf	TrcGFP1|TrcGFP2	0|1	1	2	0	0.00|0.00	0|0	0	0	0.8563
GFPTrc	FBgn0003089	pip	TrcGFP1|TrcGFP2	1|0	1	2	0	0.00|0.00	0|0	0	0	0.8563
GFPTrc	FBgn0003116	pn	TrcGFP1|TrcGFP2	1|0	1	2	0	0.00|0.00	3|0	0	0	0.8563
GFPTrc	FBgn0003132	Pp1-13C	TrcGFP1|TrcGFP2	1|0	1	2	0	0.00|0.00	1|0	0	0	0.8563
GFPTrc	FBgn0003321	sbr	TrcGFP1|TrcGFP2	1|0	1	2	0	0.00|0.00	2|0	0	0	0.8563
GFPTrc	FBgn0003882	tub	TrcGFP1|TrcGFP2	1|0	1	2	0	0.00|0.00	0|0	0	0	0.8563
GFPTrc	FBgn0003969	vap	TrcGFP1|TrcGFP2	1|0	1	2	0	0.00|0.00	1|0	0	0	0.8563
GFPTrc	FBgn0004397	Vinc	TrcGFP1|TrcGFP2	1|0	1	2	0	0.00|0.00	0|0	0	0	0.8563
GFPTrc	FBgn0004507	GlyP	TrcGFP1|TrcGFP2	1|0	1	2	0	0.00|0.00	4|0	0	0	0.8563
GFPTrc	FBgn0004595	pros	TrcGFP1|TrcGFP2	1|0	1	2	0	0.00|0.00	0|0	0	0	0.8563
GFPTrc	FBgn0004638	drk	TrcGFP1|TrcGFP2	1|0	1	2	0	0.00|0.00	0|0	0	0	0.8563
GFPTrc	FBgn0004856	Bx42	TrcGFP1|TrcGFP2	1|0	1	2	0	0.00|0.00	0|0	0	0	0.8563
GFPTrc	FBgn0004860	ph-d	TrcGFP1|TrcGFP2	1|0	1	2	0	0.00|0.00	0|0	0	0	0.8563
GFPTrc	FBgn0004908	Arl2	TrcGFP1|TrcGFP2	1|0	1	2	0	0.00|0.00	0|0	0	0	0.8563
GFPTrc	FBgn0005278	Sam-S	TrcGFP1|TrcGFP2	0|1	1	2	0	0.00|0.00	8|5	0	0	0.8563
GFPTrc	FBgn0005640	Eip63E	TrcGFP1|TrcGFP2	1|0	1	2	0	0.00|0.00	0|0	0	0	0.8563
GFPTrc	FBgn0005654	Orc3	TrcGFP1|TrcGFP2	1|0	1	2	0	0.00|0.00	0|0	0	0	0.8563
GFPTrc	FBgn0005664	Crys	TrcGFP1|TrcGFP2	0|1	1	2	0	0.00|0.00	0|0	0	0	0.8563
GFPTrc	FBgn0010039	GstD3	TrcGFP1|TrcGFP2	1|0	1	2	0	0.00|0.00	0|0	0	0	0.8563
GFPTrc	FBgn0010215	alpha-Cat	TrcGFP1|TrcGFP2	0|1	1	2	0	0.00|0.00	0|0	0	0	0.8563
GFPTrc	FBgn0010258	Rbp4	TrcGFP1|TrcGFP2	1|0	1	2	0	0.00|0.00	1|0	0	0	0.8563
GFPTrc	FBgn0010263	Rbp9	TrcGFP1|TrcGFP2	0|1	1	2	0	0.00|0.00	0|0	0	0	0.8563
GFPTrc	FBgn0010292	bys	TrcGFP1|TrcGFP2	0|1	1	2	0	0.00|0.00	0|0	0	0	0.8563
GFPTrc	FBgn0010438	mtSSB	TrcGFP1|TrcGFP2	0|1	1	2	0	0.00|0.00	0|0	0	0	0.8563
GFPTrc	FBgn0010531	Ccs	TrcGFP1|TrcGFP2	1|0	1	2	0	0.00|0.00	2|1	0	0	0.8563
GFPTrc	FBgn0010612	ATPsynG	TrcGFP1|TrcGFP2	1|0	1	2	0	0.00|0.00	1|0	0	0	0.8563
GFPTrc	FBgn0010620	CG10939	TrcGFP1|TrcGFP2	1|0	1	2	0	0.00|0.00	0|0	0	0	0.8563
GFPTrc	FBgn0010786	l(3)02640	TrcGFP1|TrcGFP2	1|0	1	2	0	0.00|0.00	0|0	0	0	0.8563
GFPTrc	FBgn0011202	dia	TrcGFP1|TrcGFP2	0|1	1	2	0	0.00|0.00	0|0	0	0	0.8563
GFPTrc	FBgn0011224	heph	TrcGFP1|TrcGFP2	1|0	1	2	0	0.00|0.00	0|0	0	0	0.8563
GFPTrc	FBgn0011227	ox	TrcGFP1|TrcGFP2	1|0	1	2	0	0.00|0.00	1|0	0	0	0.8563
GFPTrc	FBgn0011481	Ssdp	TrcGFP1|TrcGFP2	1|0	1	2	0	0.00|0.00	0|0	0	0	0.8563
GFPTrc	FBgn0011648	Mad	TrcGFP1|TrcGFP2	0|1	1	2	0	0.00|0.00	0|0	0	0	0.8563
GFPTrc	FBgn0011655	Med	TrcGFP1|TrcGFP2	1|0	1	2	0	0.00|0.00	0|0	0	0	0.8563
GFPTrc	FBgn0011692	pav	TrcGFP1|TrcGFP2	0|1	1	2	0	0.00|0.00	5|0	0	0	0.8563
GFPTrc	FBgn0011715	Snr1	TrcGFP1|TrcGFP2	1|0	1	2	0	0.00|0.00	0|1	0	0	0.8563
GFPTrc	FBgn0011747	Ank	TrcGFP1|TrcGFP2	0|1	1	2	0	0.00|0.00	5|0	0	0	0.8563
GFPTrc	FBgn0011774	Irbp	TrcGFP1|TrcGFP2	1|0	1	2	0	0.00|0.00	0|0	0	0	0.8563
GFPTrc	FBgn0013810	Dhc36C	TrcGFP1|TrcGFP2	0|1	1	2	0	0.00|0.00	0|0	0	0	0.8563
GFPTrc	FBgn0014009	Rab2	TrcGFP1|TrcGFP2	1|0	1	2	0	0.00|0.00	1|0	0	0	0.8563
GFPTrc	FBgn0014133	bif	TrcGFP1|TrcGFP2	0|1	1	2	0	0.00|0.00	3|0	0	0	0.8563
GFPTrc	FBgn0015024	CkIalpha	TrcGFP1|TrcGFP2	1|0	1	2	0	0.00|0.00	1|0	0	0	0.8563
GFPTrc	FBgn0015075	Ddx1	TrcGFP1|TrcGFP2	1|0	1	2	0	0.00|0.00	0|0	0	0	0.8563
GFPTrc	FBgn0015279	Pi3K92E	TrcGFP1|TrcGFP2	1|0	1	2	0	0.00|0.00	0|0	0	0	0.8563
GFPTrc	FBgn0015296	Shc	TrcGFP1|TrcGFP2	1|0	1	2	0	0.00|0.00	1|0	0	0	0.8563
GFPTrc	FBgn0015803	RtGEF	TrcGFP1|TrcGFP2	1|0	1	2	0	0.00|0.00	0|0	0	0	0.8563
GFPTrc	FBgn0015925	csul	TrcGFP1|TrcGFP2	1|0	1	2	0	0.00|0.00	0|0	0	0	0.8563
GFPTrc	FBgn0016756	Usp47	TrcGFP1|TrcGFP2	0|1	1	2	0	0.00|0.00	1|0	0	0	0.8563
GFPTrc	FBgn0017572	Mo25	TrcGFP1|TrcGFP2	1|0	1	2	0	0.00|0.00	0|0	0	0	0.8563
GFPTrc	FBgn0017581	Lk6	TrcGFP1|TrcGFP2	0|1	1	2	0	0.00|0.00	0|0	0	0	0.8563
GFPTrc	FBgn0019968	Khc-73	TrcGFP1|TrcGFP2	1|0	1	2	0	0.00|0.00	0|0	0	0	0.8563
GFPTrc	FBgn0020261	pcm	TrcGFP1|TrcGFP2	1|0	1	2	0	0.00|0.00	3|0	0	0	0.8563
GFPTrc	FBgn0020272	mst	TrcGFP1|TrcGFP2	1|0	1	2	0	0.00|0.00	0|0	0	0	0.8563
GFPTrc	FBgn0020306	dom	TrcGFP1|TrcGFP2	0|1	1	2	0	0.00|0.00	2|0	0	0	0.8563
GFPTrc	FBgn0020385	pug	TrcGFP1|TrcGFP2	1|0	1	2	0	0.00|0.00	0|0	0	0	0.8563
GFPTrc	FBgn0020407	asun	TrcGFP1|TrcGFP2	1|0	1	2	0	0.00|0.00	0|0	0	0	0.8563
GFPTrc	FBgn0020626	Osbp	TrcGFP1|TrcGFP2	1|0	1	2	0	0.00|0.00	0|0	0	0	0.8563
GFPTrc	FBgn0021765	scu	TrcGFP1|TrcGFP2	0|1	1	2	0	0.00|0.00	0|0	0	0	0.8563
GFPTrc	FBgn0021814	Vps28	TrcGFP1|TrcGFP2	1|0	1	2	0	0.00|0.00	0|0	0	0	0.8563
GFPTrc	FBgn0021875	Zfrp8	TrcGFP1|TrcGFP2	1|0	1	2	0	0.00|0.00	0|0	0	0	0.8563
GFPTrc	FBgn0022288	l(2)09851	TrcGFP1|TrcGFP2	1|0	1	2	0	0.00|0.00	0|0	0	0	0.8563
GFPTrc	FBgn0022943	Cbp20	TrcGFP1|TrcGFP2	1|0	1	2	0	0.00|0.00	0|0	0	0	0.8563
GFPTrc	FBgn0023097	bon	TrcGFP1|TrcGFP2	1|0	1	2	0	0.00|0.00	1|0	0	0	0.8563
GFPTrc	FBgn0023172	RhoGEF2	TrcGFP1|TrcGFP2	1|0	1	2	0	0.00|0.00	1|0	0	0	0.8563
GFPTrc	FBgn0023510	Rbcn-3B	TrcGFP1|TrcGFP2	0|1	1	2	0	0.00|0.00	0|0	0	0	0.8563
GFPTrc	FBgn0023518	trr	TrcGFP1|TrcGFP2	1|0	1	2	0	0.00|0.00	1|0	0	0	0.8563
GFPTrc	FBgn0023519	mRpL16	TrcGFP1|TrcGFP2	1|0	1	2	0	0.00|0.00	0|0	0	0	0.8563
GFPTrc	FBgn0023522	CG11596	TrcGFP1|TrcGFP2	1|0	1	2	0	0.00|0.00	1|0	0	0	0.8563
GFPTrc	FBgn0023529	CG2918	TrcGFP1|TrcGFP2	1|0	1	2	0	0.00|0.00	2|0	0	0	0.8563
GFPTrc	FBgn0023537	CG17896	TrcGFP1|TrcGFP2	1|0	1	2	0	0.00|0.00	0|0	0	0	0.8563
GFPTrc	FBgn0023545	CG4406	TrcGFP1|TrcGFP2	1|0	1	2	0	0.00|0.00	0|0	0	0	0.8563
GFPTrc	FBgn0024326	Mkk4	TrcGFP1|TrcGFP2	1|0	1	2	0	0.00|0.00	0|0	0	0	0.8563
GFPTrc	FBgn0024432	Dlc90F	TrcGFP1|TrcGFP2	1|0	1	2	0	0.00|0.00	0|0	0	0	0.8563
GFPTrc	FBgn0024689	fws	TrcGFP1|TrcGFP2	0|1	1	2	0	0.00|0.00	0|0	0	0	0.8563
GFPTrc	FBgn0024806	DIP2	TrcGFP1|TrcGFP2	1|0	1	2	0	0.00|0.00	3|0	0	0	0.8563
GFPTrc	FBgn0024920	Ts	TrcGFP1|TrcGFP2	1|0	1	2	0	0.00|0.00	0|0	0	0	0.8563
GFPTrc	FBgn0025336	CG4882	TrcGFP1|TrcGFP2	1|0	1	2	0	0.00|0.00	1|0	0	0	0.8563
GFPTrc	FBgn0025676	CkIIalpha-i3	TrcGFP1|TrcGFP2	1|0	1	2	0	0.00|0.00	0|0	0	0	0.8563
GFPTrc	FBgn0025700	CG5885	TrcGFP1|TrcGFP2	1|0	1	2	0	0.00|0.00	0|0	0	0	0.8563
GFPTrc	FBgn0025777	homer	TrcGFP1|TrcGFP2	0|1	1	2	0	0.00|0.00	0|0	0	0	0.8563
GFPTrc	FBgn0025839	ND-B14.5A	TrcGFP1|TrcGFP2	1|0	1	2	0	0.00|0.00	0|0	0	0	0.8563
GFPTrc	FBgn0025864	Crag	TrcGFP1|TrcGFP2	0|1	1	2	0	0.00|0.00	0|0	0	0	0.8563
GFPTrc	FBgn0025878	wrapper	TrcGFP1|TrcGFP2	1|0	1	2	0	0.00|0.00	0|0	0	0	0.8563
GFPTrc	FBgn0026083	tyf	TrcGFP1|TrcGFP2	1|0	1	2	0	0.00|0.00	3|0	0	0	0.8563
GFPTrc	FBgn0026238	gus	TrcGFP1|TrcGFP2	0|1	1	2	0	0.00|0.00	0|0	0	0	0.8563
GFPTrc	FBgn0026361	Sep[5]	TrcGFP1|TrcGFP2	1|0	1	2	0	0.00|0.00	0|0	0	0	0.8563
GFPTrc	FBgn0026378	Rep	TrcGFP1|TrcGFP2	1|0	1	2	0	0.00|0.00	0|0	0	0	0.8563
GFPTrc	FBgn0026666	MagR	TrcGFP1|TrcGFP2	1|0	1	2	0	0.00|0.00	0|0	0	0	0.8563
GFPTrc	FBgn0026737	CG6171	TrcGFP1|TrcGFP2	1|0	1	2	0	0.00|0.00	0|0	0	0	0.8563
GFPTrc	FBgn0026738	CG7857	TrcGFP1|TrcGFP2	1|0	1	2	0	0.00|0.00	0|0	0	0	0.8563
GFPTrc	FBgn0027091	CysRS	TrcGFP1|TrcGFP2	1|0	1	2	0	0.00|0.00	0|0	0	0	0.8563
GFPTrc	FBgn0027330	l(1)G0020	TrcGFP1|TrcGFP2	1|0	1	2	0	0.00|0.00	0|0	0	0	0.8563
GFPTrc	FBgn0027334	l(1)G0004	TrcGFP1|TrcGFP2	0|1	1	2	0	0.00|0.00	0|0	0	0	0.8563
GFPTrc	FBgn0027359	Tim8	TrcGFP1|TrcGFP2	1|0	1	2	0	0.00|0.00	0|0	0	0	0.8563
GFPTrc	FBgn0027497	Madm	TrcGFP1|TrcGFP2	1|0	1	2	0	0.00|0.00	0|0	0	0	0.8563
GFPTrc	FBgn0027499	wde	TrcGFP1|TrcGFP2	0|1	1	2	0	0.00|0.00	4|0	0	0	0.8563
GFPTrc	FBgn0027532	CG7139	TrcGFP1|TrcGFP2	1|0	1	2	0	0.00|0.00	1|0	0	0	0.8563
GFPTrc	FBgn0027581	CG6191	TrcGFP1|TrcGFP2	0|1	1	2	0	0.00|0.00	0|0	0	0	0.8563
GFPTrc	FBgn0027592	MED15	TrcGFP1|TrcGFP2	0|1	1	2	0	0.00|0.00	0|0	0	0	0.8563
GFPTrc	FBgn0027655	htt	TrcGFP1|TrcGFP2	1|0	1	2	0	0.00|0.00	0|0	0	0	0.8563
GFPTrc	FBgn0028343	Ankle2	TrcGFP1|TrcGFP2	1|0	1	2	0	0.00|0.00	2|0	0	0	0.8563
GFPTrc	FBgn0028408	Drep2	TrcGFP1|TrcGFP2	0|1	1	2	0	0.00|0.00	1|0	0	0	0.8563
GFPTrc	FBgn0028473	Non1	TrcGFP1|TrcGFP2	1|0	1	2	0	0.00|0.00	1|0	0	0	0.8563
GFPTrc	FBgn0028546	ics	TrcGFP1|TrcGFP2	1|0	1	2	0	0.00|0.00	0|0	0	0	0.8563
GFPTrc	FBgn0028837	CSN6	TrcGFP1|TrcGFP2	1|0	1	2	0	0.00|0.00	0|0	0	0	0.8563
GFPTrc	FBgn0028962	AlaRS-m	TrcGFP1|TrcGFP2	1|0	1	2	0	0.00|0.00	0|0	0	0	0.8563
GFPTrc	FBgn0028991	seq	TrcGFP1|TrcGFP2	0|1	1	2	0	0.00|0.00	3|0	0	0	0.8563
GFPTrc	FBgn0029686	Glos	TrcGFP1|TrcGFP2	0|1	1	2	0	0.00|0.00	0|0	0	0	0.8563
GFPTrc	FBgn0029706	CG3626	TrcGFP1|TrcGFP2	1|0	1	2	0	0.00|0.00	0|0	0	0	0.8563
GFPTrc	FBgn0029718	mRpL30	TrcGFP1|TrcGFP2	1|0	1	2	0	0.00|0.00	1|0	0	0	0.8563
GFPTrc	FBgn0029812	Prosbeta2R1	TrcGFP1|TrcGFP2	0|1	1	2	0	0.00|0.00	0|1	0	0	0.8563
GFPTrc	FBgn0029823	CG3011	TrcGFP1|TrcGFP2	1|0	1	2	0	0.00|0.00	0|0	0	0	0.8563
GFPTrc	FBgn0029864	CG15894	TrcGFP1|TrcGFP2	1|0	1	2	0	0.00|0.00	0|0	0	0	0.8563
GFPTrc	FBgn0029899	CG14438	TrcGFP1|TrcGFP2	1|0	1	2	0	0.00|0.00	1|0	0	0	0.8563
GFPTrc	FBgn0030007	alpha-PheRS	TrcGFP1|TrcGFP2	1|0	1	2	0	0.00|0.00	0|0	0	0	0.8563
GFPTrc	FBgn0030054	Caf1-180	TrcGFP1|TrcGFP2	1|0	1	2	0	0.00|0.00	0|0	0	0	0.8563
GFPTrc	FBgn0030056	CG11284	TrcGFP1|TrcGFP2	0|1	1	2	0	0.00|0.00	1|0	0	0	0.8563
GFPTrc	FBgn0030087	CG7766	TrcGFP1|TrcGFP2	1|0	1	2	0	0.00|0.00	0|0	0	0	0.8563
GFPTrc	FBgn0030096	Zpr1	TrcGFP1|TrcGFP2	0|1	1	2	0	0.00|0.00	0|0	0	0	0.8563
GFPTrc	FBgn0030246	CG1582	TrcGFP1|TrcGFP2	1|0	1	2	0	0.00|0.00	1|0	0	0	0.8563
GFPTrc	FBgn0030292	CG11752	TrcGFP1|TrcGFP2	1|0	1	2	0	0.00|0.00	1|0	0	0	0.8563
GFPTrc	FBgn0030336	CG1578	TrcGFP1|TrcGFP2	1|0	1	2	0	0.00|0.00	3|0	0	0	0.8563
GFPTrc	FBgn0030365	Tango4	TrcGFP1|TrcGFP2	1|0	1	2	0	0.00|0.00	0|1	0	0	0.8563
GFPTrc	FBgn0030468	CG1622	TrcGFP1|TrcGFP2	0|1	1	2	0	0.00|0.00	0|0	0	0	0.8563
GFPTrc	FBgn0030479	Rbp1-like	TrcGFP1|TrcGFP2	1|0	1	2	0	0.00|0.00	0|0	0	0	0.8563
GFPTrc	FBgn0030512	CG9940	TrcGFP1|TrcGFP2	1|0	1	2	0	0.00|0.00	1|0	0	0	0.8563
GFPTrc	FBgn0030552	mRpL38	TrcGFP1|TrcGFP2	0|1	1	2	0	0.00|0.00	1|0	0	0	0.8563
GFPTrc	FBgn0030674	CG8184	TrcGFP1|TrcGFP2	1|0	1	2	0	0.00|0.00	2|0	0	0	0.8563
GFPTrc	FBgn0030734	CG9911	TrcGFP1|TrcGFP2	1|0	1	2	0	0.00|0.00	0|0	0	0	0.8563
GFPTrc	FBgn0030743	CG9921	TrcGFP1|TrcGFP2	1|0	1	2	0	0.00|0.00	0|0	0	0	0.8563
GFPTrc	FBgn0030882	GSS	TrcGFP1|TrcGFP2	1|0	1	2	0	0.00|0.00	1|0	0	0	0.8563
GFPTrc	FBgn0030969	Usp39	TrcGFP1|TrcGFP2	0|1	1	2	0	0.00|0.00	0|0	0	0	0.8563
GFPTrc	FBgn0031047	Rcd-1	TrcGFP1|TrcGFP2	1|0	1	2	0	0.00|0.00	0|0	0	0	0.8563
GFPTrc	FBgn0031048	CG12237	TrcGFP1|TrcGFP2	1|0	1	2	0	0.00|0.00	2|0	0	0	0.8563
GFPTrc	FBgn0031057	Ubqn	TrcGFP1|TrcGFP2	1|0	1	2	0	0.00|0.00	1|0	0	0	0.8563
GFPTrc	FBgn0031078	Nup205	TrcGFP1|TrcGFP2	0|1	1	2	0	0.00|0.00	4|0	0	0	0.8563
GFPTrc	FBgn0031093	CG9581	TrcGFP1|TrcGFP2	1|0	1	2	0	0.00|0.00	0|0	0	0	0.8563
GFPTrc	FBgn0031161	CG15445	TrcGFP1|TrcGFP2	1|0	1	2	0	0.00|0.00	0|0	0	0	0.8563
GFPTrc	FBgn0031194	CG17598	TrcGFP1|TrcGFP2	0|1	1	2	0	0.00|0.00	0|0	0	0	0.8563
GFPTrc	FBgn0031216	Zir	TrcGFP1|TrcGFP2	1|0	1	2	0	0.00|0.00	2|0	0	0	0.8563
GFPTrc	FBgn0031298	Atg4a	TrcGFP1|TrcGFP2	1|0	1	2	0	0.00|0.00	0|0	0	0	0.8563
GFPTrc	FBgn0031304	CG4552	TrcGFP1|TrcGFP2	1|0	1	2	0	0.00|0.00	0|0	0	0	0.8563
GFPTrc	FBgn0031390	tho2	TrcGFP1|TrcGFP2	1|0	1	2	0	0.00|0.00	2|0	0	0	0.8563
GFPTrc	FBgn0031500	CG17221	TrcGFP1|TrcGFP2	1|0	1	2	0	0.00|0.00	0|0	0	0	0.8563
GFPTrc	FBgn0031589	CG3714	TrcGFP1|TrcGFP2	1|0	1	2	0	0.00|0.00	0|0	0	0	0.8563
GFPTrc	FBgn0031611	FIG4	TrcGFP1|TrcGFP2	1|0	1	2	0	0.00|0.00	0|0	0	0	0.8563
GFPTrc	FBgn0031684	ND-13A	TrcGFP1|TrcGFP2	1|0	1	2	0	0.00|0.00	0|0	0	0	0.8563
GFPTrc	FBgn0031772	CG13994	TrcGFP1|TrcGFP2	1|0	1	2	0	0.00|0.00	1|0	0	0	0.8563
GFPTrc	FBgn0031777	CG9154	TrcGFP1|TrcGFP2	1|0	1	2	0	0.00|0.00	0|0	0	0	0.8563
GFPTrc	FBgn0031842	Tango1	TrcGFP1|TrcGFP2	0|1	1	2	0	0.00|0.00	2|0	0	0	0.8563
GFPTrc	FBgn0031878	sip2	TrcGFP1|TrcGFP2	0|1	1	2	0	0.00|0.00	1|0	0	0	0.8563
GFPTrc	FBgn0031879	uif	TrcGFP1|TrcGFP2	0|1	1	2	0	0.00|0.00	2|0	0	0	0.8563
GFPTrc	FBgn0031955	CG14535	TrcGFP1|TrcGFP2	1|0	1	2	0	0.00|0.00	0|0	0	0	0.8563
GFPTrc	FBgn0031977	baf	TrcGFP1|TrcGFP2	1|0	1	2	0	0.00|0.00	1|0	0	0	0.8563
GFPTrc	FBgn0032014	CG7840	TrcGFP1|TrcGFP2	1|0	1	2	0	0.00|0.00	0|0	0	0	0.8563
GFPTrc	FBgn0032016	Mettl14	TrcGFP1|TrcGFP2	0|1	1	2	0	0.00|0.00	0|0	0	0	0.8563
GFPTrc	FBgn0032261	CG6094	TrcGFP1|TrcGFP2	0|1	1	2	0	0.00|0.00	0|0	0	0	0.8563
GFPTrc	FBgn0032390	dgt2	TrcGFP1|TrcGFP2	0|1	1	2	0	0.00|0.00	0|0	0	0	0.8563
GFPTrc	FBgn0032404	RpL7-like	TrcGFP1|TrcGFP2	0|1	1	2	0	0.00|0.00	2|1	0	0	0.8563
GFPTrc	FBgn0032445	CG6153	TrcGFP1|TrcGFP2	1|0	1	2	0	0.00|0.00	2|0	0	0	0.8563
GFPTrc	FBgn0032464	Vha68-3	TrcGFP1|TrcGFP2	0|1	1	2	0	0.00|0.00	0|0	0	0	0.8563
GFPTrc	FBgn0032465	CG12404	TrcGFP1|TrcGFP2	1|0	1	2	0	0.00|0.00	0|0	0	0	0.8563
GFPTrc	FBgn0032515	loqs	TrcGFP1|TrcGFP2	1|0	1	2	0	0.00|0.00	0|0	0	0	0.8563
GFPTrc	FBgn0032690	CG10333	TrcGFP1|TrcGFP2	1|0	1	2	0	0.00|0.00	3|0	0	0	0.8563
GFPTrc	FBgn0032705	Grip71	TrcGFP1|TrcGFP2	1|0	1	2	0	0.00|0.00	2|0	0	0	0.8563
GFPTrc	FBgn0032725	Nedd8	TrcGFP1|TrcGFP2	0|1	1	2	0	0.00|0.00	0|0	0	0	0.8563
GFPTrc	FBgn0032746	CG10470	TrcGFP1|TrcGFP2	1|0	1	2	0	0.00|0.00	1|0	0	0	0.8563
GFPTrc	FBgn0032774	CG17549	TrcGFP1|TrcGFP2	1|0	1	2	0	0.00|0.00	0|0	0	0	0.8563
GFPTrc	FBgn0032820	fbp	TrcGFP1|TrcGFP2	1|0	1	2	0	0.00|0.00	0|0	0	0	0.8563
GFPTrc	FBgn0032821	CdGAPr	TrcGFP1|TrcGFP2	1|0	1	2	0	0.00|0.00	0|0	0	0	0.8563
GFPTrc	FBgn0032833	COX4	TrcGFP1|TrcGFP2	1|0	1	2	0	0.00|0.00	1|0	0	0	0.8563
GFPTrc	FBgn0032883	Rhau	TrcGFP1|TrcGFP2	0|1	1	2	0	0.00|0.00	0|0	0	0	0.8563
GFPTrc	FBgn0033017	CG10465	TrcGFP1|TrcGFP2	0|1	1	2	0	0.00|0.00	0|0	0	0	0.8563
GFPTrc	FBgn0033050	Pngl	TrcGFP1|TrcGFP2	0|1	1	2	0	0.00|0.00	0|0	0	0	0.8563
GFPTrc	FBgn0033177	CG11141	TrcGFP1|TrcGFP2	1|0	1	2	0	0.00|0.00	0|0	0	0	0.8563
GFPTrc	FBgn0033191	CG1598	TrcGFP1|TrcGFP2	1|0	1	2	0	0.00|0.00	0|0	0	0	0.8563
GFPTrc	FBgn0033264	Nup50	TrcGFP1|TrcGFP2	1|0	1	2	0	0.00|0.00	3|0	0	0	0.8563
GFPTrc	FBgn0033376	CG8777	TrcGFP1|TrcGFP2	1|0	1	2	0	0.00|0.00	0|0	0	0	0.8563
GFPTrc	FBgn0033463	CG1513	TrcGFP1|TrcGFP2	1|0	1	2	0	0.00|0.00	0|0	0	0	0.8563
GFPTrc	FBgn0033494	KCNQ	TrcGFP1|TrcGFP2	1|0	1	2	0	0.00|0.00	0|0	0	0	0.8563
GFPTrc	FBgn0033539	Git	TrcGFP1|TrcGFP2	0|1	1	2	0	0.00|0.00	1|0	0	0	0.8563
GFPTrc	FBgn0033631	Sod3	TrcGFP1|TrcGFP2	1|0	1	2	0	0.00|0.00	1|0	0	0	0.8563
GFPTrc	FBgn0033741	CG8545	TrcGFP1|TrcGFP2	1|0	1	2	0	0.00|0.00	5|0	0	0	0.8563
GFPTrc	FBgn0033766	CG8771	TrcGFP1|TrcGFP2	1|0	1	2	0	0.00|0.00	1|0	0	0	0.8563
GFPTrc	FBgn0033781	CG13319	TrcGFP1|TrcGFP2	1|0	1	2	0	0.00|0.00	0|0	0	0	0.8563
GFPTrc	FBgn0033810	CG4646	TrcGFP1|TrcGFP2	1|0	1	2	0	0.00|0.00	0|0	0	0	0.8563
GFPTrc	FBgn0033842	cbc	TrcGFP1|TrcGFP2	1|0	1	2	0	0.00|0.00	0|0	0	0	0.8563
GFPTrc	FBgn0033907	mRpS16	TrcGFP1|TrcGFP2	0|1	1	2	0	0.00|0.00	0|1	0	0	0.8563
GFPTrc	FBgn0033989	CG7639	TrcGFP1|TrcGFP2	1|0	1	2	0	0.00|0.00	1|0	0	0	0.8563
GFPTrc	FBgn0033998	row	TrcGFP1|TrcGFP2	0|1	1	2	0	0.00|0.00	0|0	0	0	0.8563
GFPTrc	FBgn0034001	mRpL41	TrcGFP1|TrcGFP2	1|0	1	2	0	0.00|0.00	2|0	0	0	0.8563
GFPTrc	FBgn0034061	Ufc1	TrcGFP1|TrcGFP2	1|0	1	2	0	0.00|0.00	0|0	0	0	0.8563
GFPTrc	FBgn0034243	Ns2	TrcGFP1|TrcGFP2	1|0	1	2	0	0.00|0.00	0|0	0	0	0.8563
GFPTrc	FBgn0034246	Dcr-2	TrcGFP1|TrcGFP2	1|0	1	2	0	0.00|0.00	1|0	0	0	0.8563
GFPTrc	FBgn0034277	OstDelta	TrcGFP1|TrcGFP2	1|0	1	2	0	0.00|0.00	0|0	0	0	0.8563
GFPTrc	FBgn0034335	GstE1	TrcGFP1|TrcGFP2	1|0	1	2	0	0.00|0.00	0|0	0	0	0.8563
GFPTrc	FBgn0034354	GstE11	TrcGFP1|TrcGFP2	1|0	1	2	0	0.00|0.00	0|0	0	0	0.8563
GFPTrc	FBgn0034361	mRpS28	TrcGFP1|TrcGFP2	1|0	1	2	0	0.00|0.00	1|0	0	0	0.8563
GFPTrc	FBgn0034368	CG5482	TrcGFP1|TrcGFP2	1|0	1	2	0	0.00|0.00	0|0	0	0	0.8563
GFPTrc	FBgn0034403	CG18190	TrcGFP1|TrcGFP2	0|1	1	2	0	0.00|0.00	0|0	0	0	0.8563
GFPTrc	FBgn0034432	CG7461	TrcGFP1|TrcGFP2	1|0	1	2	0	0.00|0.00	0|0	0	0	0.8563
GFPTrc	FBgn0034495	CG11788	TrcGFP1|TrcGFP2	1|0	1	2	0	0.00|0.00	1|0	0	0	0.8563
GFPTrc	FBgn0034641	mahj	TrcGFP1|TrcGFP2	1|0	1	2	0	0.00|0.00	0|0	0	0	0.8563
GFPTrc	FBgn0034697	GM130	TrcGFP1|TrcGFP2	1|0	1	2	0	0.00|0.00	0|0	0	0	0.8563
GFPTrc	FBgn0034708	Vps35	TrcGFP1|TrcGFP2	1|0	1	2	0	0.00|0.00	1|0	0	0	0.8563
GFPTrc	FBgn0034727	mRpS29	TrcGFP1|TrcGFP2	1|0	1	2	0	0.00|0.00	0|0	0	0	0.8563
GFPTrc	FBgn0034753	CG2852	TrcGFP1|TrcGFP2	1|0	1	2	0	0.00|0.00	0|0	0	0	0.8563
GFPTrc	FBgn0034877	levy	TrcGFP1|TrcGFP2	1|0	1	2	0	0.00|0.00	0|0	0	0	0.8563
GFPTrc	FBgn0034879	Rrp4	TrcGFP1|TrcGFP2	1|0	1	2	0	0.00|0.00	1|1	0	0	0.8563
GFPTrc	FBgn0034913	Snap29	TrcGFP1|TrcGFP2	1|0	1	2	0	0.00|0.00	1|0	0	0	0.8563
GFPTrc	FBgn0034918	Pym	TrcGFP1|TrcGFP2	1|0	1	2	0	0.00|0.00	2|0	0	0	0.8563
GFPTrc	FBgn0034982	CG4065	TrcGFP1|TrcGFP2	1|0	1	2	0	0.00|0.00	0|0	0	0	0.8563
GFPTrc	FBgn0035025	uri	TrcGFP1|TrcGFP2	0|1	1	2	0	0.00|0.00	0|0	0	0	0.8563
GFPTrc	FBgn0035039	Adck	TrcGFP1|TrcGFP2	1|0	1	2	0	0.00|0.00	0|0	0	0	0.8563
GFPTrc	FBgn0035060	Eps-15	TrcGFP1|TrcGFP2	0|1	1	2	0	0.00|0.00	0|0	0	0	0.8563
GFPTrc	FBgn0035065	CG3589	TrcGFP1|TrcGFP2	0|1	1	2	0	0.00|0.00	0|0	0	0	0.8563
GFPTrc	FBgn0035106	rno	TrcGFP1|TrcGFP2	1|0	1	2	0	0.00|0.00	0|0	0	0	0.8563
GFPTrc	FBgn0035121	Tudor-SN	TrcGFP1|TrcGFP2	1|0	1	2	0	0.00|0.00	3|0	0	0	0.8563
GFPTrc	FBgn0035286	CG13924	TrcGFP1|TrcGFP2	1|0	1	2	0	0.00|0.00	0|0	0	0	0.8563
GFPTrc	FBgn0035335	mRpL23	TrcGFP1|TrcGFP2	1|0	1	2	0	0.00|0.00	2|0	0	0	0.8563
GFPTrc	FBgn0035425	CG17746	TrcGFP1|TrcGFP2	1|0	1	2	0	0.00|0.00	3|0	0	0	0.8563
GFPTrc	FBgn0035437	Strip	TrcGFP1|TrcGFP2	0|1	1	2	0	0.00|0.00	0|0	0	0	0.8563
GFPTrc	FBgn0035499	Chd64	TrcGFP1|TrcGFP2	1|0	1	2	0	0.00|0.00	0|0	0	0	0.8563
GFPTrc	FBgn0035524	CG11583	TrcGFP1|TrcGFP2	0|1	1	2	0	0.00|0.00	1|0	0	0	0.8563
GFPTrc	FBgn0035590	Prpk	TrcGFP1|TrcGFP2	1|0	1	2	0	0.00|0.00	0|0	0	0	0.8563
GFPTrc	FBgn0035600	Cyt-c1	TrcGFP1|TrcGFP2	0|1	1	2	0	0.00|0.00	0|0	0	0	0.8563
GFPTrc	FBgn0035603	Pfdn4	TrcGFP1|TrcGFP2	1|0	1	2	0	0.00|0.00	0|0	0	0	0.8563
GFPTrc	FBgn0035754	MED4	TrcGFP1|TrcGFP2	1|0	1	2	0	0.00|0.00	0|0	0	0	0.8563
GFPTrc	FBgn0035763	CG8602	TrcGFP1|TrcGFP2	0|1	1	2	0	0.00|0.00	0|0	0	0	0.8563
GFPTrc	FBgn0035771	Sec63	TrcGFP1|TrcGFP2	0|1	1	2	0	0.00|0.00	0|0	0	0	0.8563
GFPTrc	FBgn0035945	CG5026	TrcGFP1|TrcGFP2	1|0	1	2	0	0.00|0.00	2|0	0	0	0.8563
GFPTrc	FBgn0035998	CG3437	TrcGFP1|TrcGFP2	1|0	1	2	0	0.00|0.00	0|0	0	0	0.8563
GFPTrc	FBgn0036035	CG18178	TrcGFP1|TrcGFP2	1|0	1	2	0	0.00|0.00	1|0	0	0	0.8563
GFPTrc	FBgn0036099	CG11811	TrcGFP1|TrcGFP2	0|1	1	2	0	0.00|0.00	0|0	0	0	0.8563
GFPTrc	FBgn0036111	Aps	TrcGFP1|TrcGFP2	1|0	1	2	0	0.00|0.00	0|0	0	0	0.8563
GFPTrc	FBgn0036134	FoxK	TrcGFP1|TrcGFP2	1|0	1	2	0	0.00|0.00	0|0	0	0	0.8563
GFPTrc	FBgn0036184	PCID2	TrcGFP1|TrcGFP2	1|0	1	2	0	0.00|0.00	0|0	0	0	0.8563
GFPTrc	FBgn0036187	RIOK1	TrcGFP1|TrcGFP2	0|1	1	2	0	0.00|0.00	0|0	0	0	0.8563
GFPTrc	FBgn0036237	viaf	TrcGFP1|TrcGFP2	0|1	1	2	0	0.00|0.00	0|0	0	0	0.8563
GFPTrc	FBgn0036239	Pop2	TrcGFP1|TrcGFP2	1|0	1	2	0	0.00|0.00	0|0	0	0	0.8563
GFPTrc	FBgn0036271	Pbgs	TrcGFP1|TrcGFP2	1|0	1	2	0	0.00|0.00	0|0	0	0	0.8563
GFPTrc	FBgn0036277	CG10418	TrcGFP1|TrcGFP2	1|0	1	2	0	0.00|0.00	0|0	0	0	0.8563
GFPTrc	FBgn0036306	CG10973	TrcGFP1|TrcGFP2	1|0	1	2	0	0.00|0.00	0|0	0	0	0.8563
GFPTrc	FBgn0036487	Prp31	TrcGFP1|TrcGFP2	0|1	1	2	0	0.00|0.00	0|0	0	0	0.8563
GFPTrc	FBgn0036510	SCCRO	TrcGFP1|TrcGFP2	0|1	1	2	0	0.00|0.00	0|0	0	0	0.8563
GFPTrc	FBgn0036512	CG16979	TrcGFP1|TrcGFP2	1|0	1	2	0	0.00|0.00	0|0	0	0	0.8563
GFPTrc	FBgn0036661	CG9705	TrcGFP1|TrcGFP2	1|0	1	2	0	0.00|0.00	0|0	0	0	0.8563
GFPTrc	FBgn0036688	Fit2	TrcGFP1|TrcGFP2	1|0	1	2	0	0.00|0.00	0|0	0	0	0.8563
GFPTrc	FBgn0036740	Vps60	TrcGFP1|TrcGFP2	1|0	1	2	0	0.00|0.00	0|0	0	0	0.8563
GFPTrc	FBgn0036762	CG7430	TrcGFP1|TrcGFP2	1|0	1	2	0	0.00|0.00	3|0	0	0	0.8563
GFPTrc	FBgn0036771	CG14353	TrcGFP1|TrcGFP2	0|1	1	2	0	0.00|0.00	0|0	0	0	0.8563
GFPTrc	FBgn0036811	MED11	TrcGFP1|TrcGFP2	0|1	1	2	0	0.00|0.00	0|0	0	0	0.8563
GFPTrc	FBgn0036828	CG6841	TrcGFP1|TrcGFP2	1|0	1	2	0	0.00|0.00	0|0	0	0	0.8563
GFPTrc	FBgn0036915	Prp3	TrcGFP1|TrcGFP2	1|0	1	2	0	0.00|0.00	1|0	0	0	0.8563
GFPTrc	FBgn0036919	Grasp65	TrcGFP1|TrcGFP2	1|0	1	2	0	0.00|0.00	0|0	0	0	0.8563
GFPTrc	FBgn0036928	Tom20	TrcGFP1|TrcGFP2	1|0	1	2	0	0.00|0.00	1|0	0	0	0.8563
GFPTrc	FBgn0036929	CG7668	TrcGFP1|TrcGFP2	1|0	1	2	0	0.00|0.00	0|0	0	0	0.8563
GFPTrc	FBgn0037001	ND-39	TrcGFP1|TrcGFP2	0|1	1	2	0	0.00|0.00	0|0	0	0	0.8563
GFPTrc	FBgn0037019	Pex16	TrcGFP1|TrcGFP2	1|0	1	2	0	0.00|0.00	0|0	0	0	0.8563
GFPTrc	FBgn0037061	CG12975	TrcGFP1|TrcGFP2	1|0	1	2	0	0.00|0.00	1|0	0	0	0.8563
GFPTrc	FBgn0037074	CG7324	TrcGFP1|TrcGFP2	0|1	1	2	0	0.00|0.00	0|0	0	0	0.8563
GFPTrc	FBgn0037109	MED1	TrcGFP1|TrcGFP2	0|1	1	2	0	0.00|0.00	0|0	0	0	0.8563
GFPTrc	FBgn0037121	Rpb8	TrcGFP1|TrcGFP2	0|1	1	2	0	0.00|0.00	0|0	0	0	0.8563
GFPTrc	FBgn0037135	CG7414	TrcGFP1|TrcGFP2	1|0	1	2	0	0.00|0.00	0|0	0	0	0.8563
GFPTrc	FBgn0037170	Trxr-2	TrcGFP1|TrcGFP2	0|1	1	2	0	0.00|0.00	0|0	0	0	0.8563
GFPTrc	FBgn0037200	CG11109	TrcGFP1|TrcGFP2	0|1	1	2	0	0.00|0.00	2|2	0	0	0.8563
GFPTrc	FBgn0037205	BoYb	TrcGFP1|TrcGFP2	1|0	1	2	0	0.00|0.00	0|0	0	0	0.8563
GFPTrc	FBgn0037293	CG12007	TrcGFP1|TrcGFP2	0|1	1	2	0	0.00|0.00	0|0	0	0	0.8563
GFPTrc	FBgn0037382	Hpr1	TrcGFP1|TrcGFP2	1|0	1	2	0	0.00|0.00	0|0	0	0	0.8563
GFPTrc	FBgn0037469	Dpck	TrcGFP1|TrcGFP2	1|0	1	2	0	0.00|0.00	0|0	0	0	0.8563
GFPTrc	FBgn0037648	CG11975	TrcGFP1|TrcGFP2	1|0	1	2	0	0.00|0.00	2|0	0	0	0.8563
GFPTrc	FBgn0037667	CG16734	TrcGFP1|TrcGFP2	1|0	1	2	0	0.00|0.00	0|0	0	0	0.8563
GFPTrc	FBgn0037723	SpdS	TrcGFP1|TrcGFP2	1|0	1	2	0	0.00|0.00	0|0	0	0	0.8563
GFPTrc	FBgn0037739	CG12948	TrcGFP1|TrcGFP2	1|0	1	2	0	0.00|0.00	0|0	0	0	0.8563
GFPTrc	FBgn0037744	CG8417	TrcGFP1|TrcGFP2	0|1	1	2	0	0.00|0.00	0|0	0	0	0.8563
GFPTrc	FBgn0037802	Sirt6	TrcGFP1|TrcGFP2	1|0	1	2	0	0.00|0.00	0|0	0	0	0.8563
GFPTrc	FBgn0037880	CG17726	TrcGFP1|TrcGFP2	1|0	1	2	0	0.00|0.00	0|0	0	0	0.8563
GFPTrc	FBgn0037884	CG17184	TrcGFP1|TrcGFP2	1|0	1	2	0	0.00|0.00	0|0	0	0	0.8563
GFPTrc	FBgn0037943	CG14722	TrcGFP1|TrcGFP2	1|0	1	2	0	0.00|0.00	0|0	0	0	0.8563
GFPTrc	FBgn0038166	CG9588	TrcGFP1|TrcGFP2	1|0	1	2	0	0.00|0.00	0|0	0	0	0.8563
GFPTrc	FBgn0038274	Nup93-2	TrcGFP1|TrcGFP2	1|0	1	2	0	0.00|0.00	2|0	0	0	0.8563
GFPTrc	FBgn0038400	CG5903	TrcGFP1|TrcGFP2	1|0	1	2	0	0.00|0.00	1|0	0	0	0.8563
GFPTrc	FBgn0038462	CG17556	TrcGFP1|TrcGFP2	0|1	1	2	0	0.00|0.00	0|0	0	0	0.8563
GFPTrc	FBgn0038571	CG7215	TrcGFP1|TrcGFP2	1|0	1	2	0	0.00|0.00	0|0	0	0	0.8563
GFPTrc	FBgn0038593	Vps39	TrcGFP1|TrcGFP2	1|0	1	2	0	0.00|0.00	0|0	0	0	0.8563
GFPTrc	FBgn0038811	CG4159	TrcGFP1|TrcGFP2	1|0	1	2	0	0.00|0.00	0|0	0	0	0.8563
GFPTrc	FBgn0038855	CG5745	TrcGFP1|TrcGFP2	1|0	1	2	0	0.00|0.00	0|0	0	0	0.8563
GFPTrc	FBgn0038858	CG5793	TrcGFP1|TrcGFP2	1|0	1	2	0	0.00|0.00	3|1	0	0	0.8563
GFPTrc	FBgn0038916	dnd	TrcGFP1|TrcGFP2	1|0	1	2	0	0.00|0.00	1|0	0	0	0.8563
GFPTrc	FBgn0038950	CG5382	TrcGFP1|TrcGFP2	1|0	1	2	0	0.00|0.00	0|0	0	0	0.8563
GFPTrc	FBgn0039016	Dcr-1	TrcGFP1|TrcGFP2	1|0	1	2	0	0.00|0.00	0|0	0	0	0.8563
GFPTrc	FBgn0039055	Rassf	TrcGFP1|TrcGFP2	1|0	1	2	0	0.00|0.00	0|0	0	0	0.8563
GFPTrc	FBgn0039056	CenB1A	TrcGFP1|TrcGFP2	1|0	1	2	0	0.00|0.00	0|0	0	0	0.8563
GFPTrc	FBgn0039073	CG4408	TrcGFP1|TrcGFP2	1|0	1	2	0	0.00|0.00	7|1	0	0	0.8563
GFPTrc	FBgn0039125	Ndc1	TrcGFP1|TrcGFP2	0|1	1	2	0	0.00|0.00	0|0	0	0	0.8563
GFPTrc	FBgn0039136	CG5902	TrcGFP1|TrcGFP2	1|0	1	2	0	0.00|0.00	2|0	0	0	0.8563
GFPTrc	FBgn0039145	CG6000	TrcGFP1|TrcGFP2	1|0	1	2	0	0.00|0.00	0|0	0	0	0.8563
GFPTrc	FBgn0039189	CG18528	TrcGFP1|TrcGFP2	0|1	1	2	0	0.00|0.00	1|0	0	0	0.8563
GFPTrc	FBgn0039213	atl	TrcGFP1|TrcGFP2	0|1	1	2	0	0.00|0.00	0|0	0	0	0.8563
GFPTrc	FBgn0039303	CG11857	TrcGFP1|TrcGFP2	0|1	1	2	0	0.00|0.00	0|0	0	0	0.8563
GFPTrc	FBgn0039304	CG10425	TrcGFP1|TrcGFP2	1|0	1	2	0	0.00|0.00	0|0	0	0	0.8563
GFPTrc	FBgn0039306	RIOK2	TrcGFP1|TrcGFP2	1|0	1	2	0	0.00|0.00	0|0	0	0	0.8563
GFPTrc	FBgn0039642	CG11882	TrcGFP1|TrcGFP2	1|0	1	2	0	0.00|0.00	0|0	0	0	0.8563
GFPTrc	FBgn0039680	Cap-D2	TrcGFP1|TrcGFP2	1|0	1	2	0	0.00|0.00	0|0	0	0	0.8563
GFPTrc	FBgn0039682	Obp99c	TrcGFP1|TrcGFP2	1|0	1	2	0	0.00|0.00	0|0	0	0	0.8563
GFPTrc	FBgn0039691	IntS11	TrcGFP1|TrcGFP2	1|0	1	2	0	0.00|0.00	1|0	0	0	0.8563
GFPTrc	FBgn0039752	CG15530	TrcGFP1|TrcGFP2	1|0	1	2	0	0.00|0.00	0|0	0	0	0.8563
GFPTrc	FBgn0039765	mRpS18C	TrcGFP1|TrcGFP2	1|0	1	2	0	0.00|0.00	0|0	0	0	0.8563
GFPTrc	FBgn0040010	CG17493	TrcGFP1|TrcGFP2	1|0	1	2	0	0.00|0.00	0|0	0	0	0.8563
GFPTrc	FBgn0040070	Trx-2	TrcGFP1|TrcGFP2	0|1	1	2	0	0.00|0.00	2|0	0	0	0.8563
GFPTrc	FBgn0040089	meso18E	TrcGFP1|TrcGFP2	0|1	1	2	0	0.00|0.00	0|0	0	0	0.8563
GFPTrc	FBgn0040513	kappaB-Ras	TrcGFP1|TrcGFP2	1|0	1	2	0	0.00|0.00	0|0	0	0	0.8563
GFPTrc	FBgn0041186	Slbp	TrcGFP1|TrcGFP2	1|0	1	2	0	0.00|0.00	0|0	0	0	0.8563
GFPTrc	FBgn0041781	SCAR	TrcGFP1|TrcGFP2	1|0	1	2	0	0.00|0.00	0|0	0	0	0.8563
GFPTrc	FBgn0046114	Gclm	TrcGFP1|TrcGFP2	1|0	1	2	0	0.00|0.00	3|0	0	0	0.8563
GFPTrc	FBgn0046793	CG32236	TrcGFP1|TrcGFP2	1|0	1	2	0	0.00|0.00	0|0	0	0	0.8563
GFPTrc	FBgn0050157	CG30157	TrcGFP1|TrcGFP2	1|0	1	2	0	0.00|0.00	0|0	0	0	0.8563
GFPTrc	FBgn0050438	CG30438	TrcGFP1|TrcGFP2	1|0	1	2	0	0.00|0.00	0|0	0	0	0.8563
GFPTrc	FBgn0051098	CG31098	TrcGFP1|TrcGFP2	1|0	1	2	0	0.00|0.00	0|0	0	0	0.8563
GFPTrc	FBgn0051301	CG31301	TrcGFP1|TrcGFP2	0|1	1	2	0	0.00|0.00	0|0	0	0	0.8563
GFPTrc	FBgn0051687	CG31687	TrcGFP1|TrcGFP2	1|0	1	2	0	0.00|0.00	0|0	0	0	0.8563
GFPTrc	FBgn0051716	Cnot4	TrcGFP1|TrcGFP2	1|0	1	2	0	0.00|0.00	1|0	0	0	0.8563
GFPTrc	FBgn0052062	Rbfox1	TrcGFP1|TrcGFP2	1|0	1	2	0	0.00|0.00	1|0	0	0	0.8563
GFPTrc	FBgn0052103	CG32103	TrcGFP1|TrcGFP2	0|1	1	2	0	0.00|0.00	0|0	0	0	0.8563
GFPTrc	FBgn0052230	ND-MLRQ	TrcGFP1|TrcGFP2	0|1	1	2	0	0.00|0.00	0|0	0	0	0.8563
GFPTrc	FBgn0052528	parvin	TrcGFP1|TrcGFP2	1|0	1	2	0	0.00|0.00	0|0	0	0	0.8563
GFPTrc	FBgn0052549	CG32549	TrcGFP1|TrcGFP2	1|0	1	2	0	0.00|0.00	1|0	0	0	0.8563
GFPTrc	FBgn0052786	CG32786	TrcGFP1|TrcGFP2	1|0	1	2	0	0.00|0.00	1|0	0	0	0.8563
GFPTrc	FBgn0053129	CG33129	TrcGFP1|TrcGFP2	1|0	1	2	0	0.00|0.00	1|0	0	0	0.8563
GFPTrc	FBgn0053502	CG33502	TrcGFP1|TrcGFP2	0|1	1	2	0	0.00|0.00	0|0	0	0	0.8563
GFPTrc	FBgn0086674	Tango13	TrcGFP1|TrcGFP2	1|0	1	2	0	0.00|0.00	0|0	0	0	0.8563
GFPTrc	FBgn0086675	fne	TrcGFP1|TrcGFP2	1|0	1	2	0	0.00|0.00	1|0	0	0	0.8563
GFPTrc	FBgn0086691	UK114	TrcGFP1|TrcGFP2	1|0	1	2	0	0.00|0.00	0|0	0	0	0.8563
GFPTrc	FBgn0086855	CG17078	TrcGFP1|TrcGFP2	1|0	1	2	0	0.00|0.00	0|0	0	0	0.8563
GFPTrc	FBgn0087035	AGO2	TrcGFP1|TrcGFP2	1|0	1	2	0	0.00|0.00	3|0	0	0	0.8563
GFPTrc	FBgn0243511	psidin	TrcGFP1|TrcGFP2	1|0	1	2	0	0.00|0.00	1|0	0	0	0.8563
GFPTrc	FBgn0250785	vari	TrcGFP1|TrcGFP2	1|0	1	2	0	0.00|0.00	6|0	0	0	0.8563
GFPTrc	FBgn0250830	CG12547	TrcGFP1|TrcGFP2	1|0	1	2	0	0.00|0.00	1|0	0	0	0.8563
GFPTrc	FBgn0259113	DNApol-alpha180	TrcGFP1|TrcGFP2	1|0	1	2	0	0.00|0.00	0|0	0	0	0.8563
GFPTrc	FBgn0259174	Nedd4	TrcGFP1|TrcGFP2	1|0	1	2	0	0.00|0.00	0|0	0	0	0.8563
GFPTrc	FBgn0259212	cno	TrcGFP1|TrcGFP2	1|0	1	2	0	0.00|0.00	6|0	0	0	0.8563
GFPTrc	FBgn0259214	PMCA	TrcGFP1|TrcGFP2	1|0	1	2	0	0.00|0.00	2|0	0	0	0.8563
GFPTrc	FBgn0260003	Dys	TrcGFP1|TrcGFP2	0|1	1	2	0	0.00|0.00	0|0	0	0	0.8563
GFPTrc	FBgn0260855	Sec22	TrcGFP1|TrcGFP2	1|0	1	2	0	0.00|0.00	0|0	0	0	0.8563
GFPTrc	FBgn0260970	Ubr3	TrcGFP1|TrcGFP2	1|0	1	2	0	0.00|0.00	0|0	0	0	0.8563
GFPTrc	FBgn0260990	yata	TrcGFP1|TrcGFP2	1|0	1	2	0	0.00|0.00	0|0	0	0	0.8563
GFPTrc	FBgn0261436	DhpD	TrcGFP1|TrcGFP2	1|0	1	2	0	0.00|0.00	0|0	0	0	0.8563
GFPTrc	FBgn0261437	CSN8	TrcGFP1|TrcGFP2	1|0	1	2	0	0.00|0.00	0|0	0	0	0.8563
GFPTrc	FBgn0261479	nero	TrcGFP1|TrcGFP2	1|0	1	2	0	0.00|0.00	0|0	0	0	0.8563
GFPTrc	FBgn0261552	ps	TrcGFP1|TrcGFP2	1|0	1	2	0	0.00|0.00	1|0	0	0	0.8563
GFPTrc	FBgn0261608	RpL37A	TrcGFP1|TrcGFP2	1|0	1	2	0	0.00|0.00	1|0	0	0	0.8563
GFPTrc	FBgn0261641	CG42724	TrcGFP1|TrcGFP2	1|0	1	2	0	0.00|0.00	0|0	0	0	0.8563
GFPTrc	FBgn0261791	SNRPG	TrcGFP1|TrcGFP2	1|0	1	2	0	0.00|0.00	1|1	0	0	0.8563
GFPTrc	FBgn0261862	whd	TrcGFP1|TrcGFP2	1|0	1	2	0	0.00|0.00	0|0	0	0	0.8563
GFPTrc	FBgn0261885	osa	TrcGFP1|TrcGFP2	1|0	1	2	0	0.00|0.00	3|0	0	0	0.8563
GFPTrc	FBgn0261998	CG42816	TrcGFP1|TrcGFP2	0|1	1	2	0	0.00|0.00	0|0	0	0	0.8563
GFPTrc	FBgn0262117	IntS3	TrcGFP1|TrcGFP2	1|0	1	2	0	0.00|0.00	0|0	0	0	0.8563
GFPTrc	FBgn0262124	uex	TrcGFP1|TrcGFP2	1|0	1	2	0	0.00|0.00	0|0	0	0	0.8563
GFPTrc	FBgn0262517	Ltn1	TrcGFP1|TrcGFP2	0|1	1	2	0	0.00|0.00	0|0	0	0	0.8563
GFPTrc	FBgn0263102	psq	TrcGFP1|TrcGFP2	1|0	1	2	0	0.00|0.00	0|0	0	0	0.8563
GFPTrc	FBgn0263355	CG31688	TrcGFP1|TrcGFP2	1|0	1	2	0	0.00|0.00	1|0	0	0	0.8563
GFPTrc	FBgn0263755	Su(var)3-9	TrcGFP1|TrcGFP2	1|0	1	2	0	0.00|0.00	1|0	0	0	0.8563
GFPTrc	FBgn0264075	tgo	TrcGFP1|TrcGFP2	1|0	1	2	0	0.00|0.00	0|0	0	0	0.8563
GFPTrc	FBgn0264357	SNF4Agamma	TrcGFP1|TrcGFP2	1|0	1	2	0	0.00|0.00	0|0	0	0	0.8563
GFPTrc	FBgn0264542	CG42251	TrcGFP1|TrcGFP2	1|0	1	2	0	0.00|0.00	0|0	0	0	0.8563
GFPTrc	FBgn0265003	koi	TrcGFP1|TrcGFP2	0|1	1	2	0	0.00|0.00	0|0	0	0	0.8563
GFPTrc	FBgn0265274	Inx3	TrcGFP1|TrcGFP2	0|1	1	2	0	0.00|0.00	0|0	0	0	0.8563
GFPTrc	FBgn0265298	SC35	TrcGFP1|TrcGFP2	0|1	1	2	0	0.00|0.00	0|0	0	0	0.8563
GFPTrc	FBgn0266421	RPA3	TrcGFP1|TrcGFP2	1|0	1	2	0	0.00|0.00	0|0	0	0	0.8563
GFPTrc	FBgn0266449	Kr-h2	TrcGFP1|TrcGFP2	1|0	1	2	0	0.00|0.00	0|0	0	0	0.8563
GFPTrc	FBgn0266570	CG2982	TrcGFP1|TrcGFP2	1|0	1	2	0	0.00|0.00	1|0	0	0	0.8563
GFPTrc	FBgn0267330	KdelR	TrcGFP1|TrcGFP2	1|0	1	2	0	0.00|0.00	0|0	0	0	0.8563
GFPTrc	FBgn0283467	Pol32	TrcGFP1|TrcGFP2	0|1	1	2	0	0.00|0.00	1|0	0	0	0.8563
GFPTrc	FBgn0283478	und	TrcGFP1|TrcGFP2	1|0	1	2	0	0.00|0.00	0|0	0	0	0.8563
GFPTrc	FBgn0284255	Arpc4	TrcGFP1|TrcGFP2	1|0	1	2	0	0.00|0.00	1|0	0	0	0.8563
GFPTrc	FBgn0285911	Vps16A	TrcGFP1|TrcGFP2	0|1	1	2	0	0.00|0.00	0|0	0	0	0.8563
GFPTrc	FBgn0285937	Rab1	TrcGFP1|TrcGFP2	0|1	1	2	0	0.00|0.00	0|0	0	0	0.8563
GFPTrc	FBgn0286051	Rexo5	TrcGFP1|TrcGFP2	0|1	1	2	0	0.00|0.00	0|0	0	0	0.8563
