# Supplementary material for: NDR kinase tricornered genetically interacts with Ccm3 and metabolic enzymes in Drosophila melanogaster tracheal development
Source: G3 (Bethesda). 2023 Jan 19;13(3):jkad013. doi: 10.1093/g3journal/jkad013 (PMC9997570; doi:10.1093/g3journal/jkad013)
Supplement: jkad013_Supplementary_Data [file jkad013_supplementary_data.zip › Supplemental_Table_S2_G3-2022-403984.xlsx]

## Sheet: drm>trc RNAi
Source	Gene	Flybase	Stock number	Stock Centre	Phenotype	Dilation rate (%)	Mean dilation rate (%)	Other phenotypes observed	Number of terminal cells scored (n)
Xiong et al., 2018	MED1	FBgn0037109	34662	TRIP	Enhancer	69.6, 67.9	68.75	Some gas filled defects	23, 28
Trc-GFP	fry	FBgn0016081	60103	TRIP	Enhancer	81.3, 50	65.65	Some gas filled defects, gap	16, 24
Trc-GFP	Pyk	FBgn0267385	49533	VDRC	Enhancer	64.3, 56.5	60.4		23, 19
Trc-GFP	Pyk	FBgn0267385	35165	VDRC	Enhancer	71.4, 68.2, 40	59.8667	Some gas filled defects, gap	21, 9, 22
Xiong et al., 2018	Csas	FBgn0052220	54843	TRIP	Enhancer	56.7, 53.3	55	Gas filled defects	30, 30
Huttlin et al., 2015	Mip	FBgn0036713	41680	TRIP	Enhancer	50	50	Some gas filled defects, gap	28
Xiong et al., 2018	CG31475	FBgn0051475	106664	VDRC	No effect	48.1	48.1		27
Gupta et al., 2014	Fancm	FBgn0038889	33889	TRIP	Enhancer	55.2, 39.1	47.15		29, 23
Xiong et al., 2018	CycT	FBgn0025455	35168	TRIP	Enhancer	44.8	44.8	Gas filled defects, wavy lumen	29
Ultanir et al., 2015	nak	FBgn0015772	109507	VDRC	Enhancer	43.5	43.5	Some gas filled defects	23
Gupta et al., 2015	Nurf 38	FBgn0016687	31341	TRIP	Enhancer	42.1	42.1	Some gas filled defects	19
Huttlin et al., 2015	Su(Tpl)	FBgn0014037	33399	TRIP	Enhancer	41.4	41.4	Gas filled defects	29
Gupta et al., 2016	Nurf 38	FBgn0016687	35444	TRIP	Enhancer	40.7	40.7	Gas filled defects	27
Trc-GFP	Yp3	FBgn0004047	67220	TRIP	No effect	40,6	40.6	No effect	32
Xiong et al., 2018	CG4230	FBgn0031683	26448	VDRC	No effect	40	40		25
Xiong et al., 2018	CycT	FBgn0025455	37562	VDRC	No effect	36.8	36.8	Some gas filled defects, loss of lumens	19
Huttlin et al., 2015	Mip	FBgn0036713	26246	TRIP	No effect	36	36	Some gas filled defects	25
Trc-GFP	Mob2	FBgn0259481	107327	VDRC	Enhancer	35.3	35.3	Some gas filled defects, gap	17
Xiong et al., 2018	MED1	FBgn0037109	50525	TRIP	No effect	27.6	27.6	Some gaps, gas filled defects	29
Trc-GFP	RnrL	FBgn0011703	44022	TRIP	No effect	26.1	26.1		23
Gupta et al., 2017	Sep1	FBgn0011710	27709	TRIP	Enhancer	25.9	25.9	Some gaps, gas filled defects	27
Trc-GFP	Hsp83	FBgn0001233	32996	TRiP	No effect	24	24		25
Ultanir et al., 2014	nak	FBgn0015772	35482	VDRC	No effect	23.1	23.1	Some gas filled defects	26
Xiong et al., 2018	CG4230	FBgn0031683	106014	VDRC	Suppressor	23.1	23.1	Gas filled defects	26
Xiong et al., 2018	CycT	FBgn0025455	32976	TRIP	Suppressor	22.2	22.2	Gas filled defects, gap, wavy lumen	27
Trc-GFP	PyK	FBgn0267385	35218	TRIP	No effect	12.5, 29.6	21.05	Some gaps	24, 27
Huttlin et al., 2015	LaminC	FBgn0010397	31621	TRIP	Suppressor	20	20	Some gas filled defects	25
Huttlin et al., 2015	Su(Tpl)	FBgn0014037	35270	TRIP	No effect	16.7	16.7		24
Xiong et al., 2018	CycT	FBgn0025455	31762	TRIP	Suppressor	16	16	Wavy lumen	25
Trc-GFP	RnrL	FBgn0011703	51418	TRIP	Suppressor	12.5	12.5	Gas filled defects	16
Gupta et al., 2013	cbc	FBgn0033842	77426	TRIP	Suppressor	9.5, 11.8	10.65	Gas filled defects, cysts	19,17
Trc-GFP	Hsp83	FBgn0001234	108568	VDRC	Severe defect	10.3	10.3	Some gas filled defects	29
Trc-GFP	EF2	FBgn0000559	107268	VDRC	Suppressor	9.1	9.1	Some gas filled defects	22
Xiong et al., 2018	CycT	FBgn0025455	103387	VDRC	Severe defects	NA	NA	Some gas filled defects, loss of lumens	NA
Ultanir et al., 2016	fwd	FBgn0004373	27785	VDRC	Severe defects	NA	NA		NA
Trc-GFP	eIF-4a	FBgn0001942	33970	TRIP	Lethal	NA	NA	Lethal	NA
Trc-GFP	Hsp83	FBgn0001233	33947	TRiP	Lethal	NA	NA	Lethal	NA
Trc-GFP	Hsp83	FBgn0001235	7716	VDRC	Lethal	NA	NA	Lethal	NA
