# Supplementary material for: NDR kinase tricornered genetically interacts with Ccm3 and metabolic enzymes in Drosophila melanogaster tracheal development
Source: G3 (Bethesda). 2023 Jan 19;13(3):jkad013. doi: 10.1093/g3journal/jkad013 (PMC9997570; doi:10.1093/g3journal/jkad013)
Supplement: jkad013_Supplementary_Data [file jkad013_supplementary_data.zip › Supplemental_Table_S3_G3-2022-403984.xlsx]

## Sheet: btl>MoeGFP
Source	Gene	Flybase	Stock number	Stock Centre	Phenotype
Trc-GFP	apolpp	FBgn0087002	33388	TRiP	No effect
Trc-GFP	apolpp	FBgn0087002	28946	TRiP	Wavy lumen
Xiong et al., 2018	CG31475	FBgn0051475	106664	VDRC	Gap, Wavy lumen
Xiong et al., 2018	CG4230	FBgn0031683	26448	VDRC	No effect
Xiong et al., 2018	CG4230	FBgn0031683	106014	VDRC	No effect
Xiong et al., 2018	Csas	FBgn0052220	54843	TRiP	No effect
Xiong et al., 2018	CycT	FBgn0025455	32976	TRiP	Delayed development
Xiong et al., 2018	CycT	FBgn0025455	35168	TRiP	No effect
Xiong et al., 2018	CycT	FBgn0025455	31762	TRiP	Wavy lumen
Trc-GFP	EF2	FBgn0000559	107268	VDRC	Lethal
Trc-GFP	eIF-4a	FBgn0001942	33970	TRiP	Lethal
Gupta et al., 2013	Fancm	FBgn0038889	33889	TRiP	Dilation
Gupta et al., 2013	Fancm	FBgn0038889	104865	TRiP	No effect
Trc-GFP	fry	FBgn0016081	60103	TRiP	Wavy lumen
Ultanir et al., 2014	fwd	FBgn0004373	27785	VDRC	Delayed development
Trc-GFP	Hsp83	FBgn0001233	33947	TRiP	Lethal
Trc-GFP	Hsp83	FBgn0001234	108568	VDRC	Lethal
Trc-GFP	Hsp83	FBgn0001235	7716	VDRC	Lethal
Trc-GFP	Hsp83	FBgn0001233	32996	TRiP	Wavy lumen
Huttlin et al., 2015	LaminC	FBgn0010397	31621	TRiP	Wavy lumen
Xiong et al., 2018	MED1	FBgn0037109	34662	TRiP	No effect
Xiong et al., 2018	MED1	FBgn0037109	50525	TRiP	Wavy lumen
Huttlin et al., 2015	Mip	FBgn0036713	26246	TRiP	Gap
Huttlin et al., 2015	Mip	FBgn0036713	41680	TRiP	Wavy lumen
Trc-GFP	Mob2	FBgn0259481	107327	VDRC	Dilation
Ultanir et al., 2014	nak	FBgn0015772	35482	VDRC	Wavy lumen
Ultanir et al., 2014	nak	FBgn0015772	109507	VDRC	Wavy lumen
Gupta et al., 2013	Nurf 38	FBgn0016687	35444	TRiP	Dilation, Gap
Gupta et al., 2013	Nurf 38	FBgn0016687	31341	TRiP	Gap
Gupta et al., 2013	Nurf38	FBgn0016687	103776	VDRC	No effect
Trc-GFP	PyK	FBgn0267385	35218	TRiP	Dilation
Trc-GFP	Pyk	FBgn0267386	35165	VDRC	Wavy lumen
Trc-GFP	Pyk	FBgn0267387	49533	VDRC	Lethal
Trc-GFP	RnrL	FBgn0011703	51418	TRiP	Lethal
Trc-GFP	RnrL	FBgn0011703	44022	TRiP	No effect
Xiong et al., 2018	Scox	FBgn0262467	55179	VDRC	Wavy lumen
Gupta et al., 2013	Sep1	FBgn0011710	27709	TRiP	Wavy lumen
Huttlin et al., 2015	Su(Tpl)	FBgn0014037	33399	TRiP	Lethal
Huttlin et al., 2015	Su(Tpl)	FBgn0014037	35270	TRiP	Wavy lumen
Trc-GFP	Yp3	FBgn0004047	67220	TRiP	Wavy lumen
	cdc37		BL34991 /tm6b
	cdc37	Cdc37	110727v
